# Supplementary material for: Heterogeneity in respiratory electron transfer and adaptive iron utilization in a bacterial biofilm
Source: Nat Commun. 2019 Aug 16;10:3702. doi: 10.1038/s41467-019-11681-0 (PMC6697725; doi:10.1038/s41467-019-11681-0)
Supplement: Supplementary file 4 — Source Data [file 41467_2019_11681_MOESM4_ESM.xlsx]

## Sheet: Fig. 2B
Fig. 2B
Fold changes of high iron vs. low iron
dhbA-1	dhbA-2	dhbA-3	Mean	SD	n		When we did the analysis, expressionof all the tested gene under low iron condition was set as reference and the value was set as 1.
6.78233	4.36524	3.58011	4.90923	1.66898	3
dhbB-1	dhbB-2	dhbB-3	Mean	SD	n
5.15437	2.97365	2.29038	3.4728	1.49582	3
dhbC-1	dhbC-2	dhbC-3	Mean	SD	n
4.59474	2.41041	3.10888	3.37134	1.11556	3
dhbE-1	dhbE-2	dhbE-3	Mean	SD	n
4.14216	2.83524	2.66609	3.2145	0.807821	3

## Sheet: Fig. 2C
Fig. 2C
Time	Pdhb-lacZ-1	Pdhb-lacZ-2	Pdhb-lacZ-3	Mean	SD	n
3h	1.025	0.912	0.828	0.921667	0.0988551	3
4h	2.17875	2.2755	1.9505	2.13492	0.166875	3
5h	3.18	4.125	3.663	3.656	0.472539	3
6h	7.0875	6.344	5.562	6.33117	0.762831	3
7h	26.66	17.1	13.26	19.0067	6.90047	3
	△fur,Pdhb-lacZ-1	△fur,Pdhb-lacZ-2	△fur,Pdhb-lacZ-3	Mean	SD	n
3h	6.0645	4.867	5.04875	5.32675	0.645341	3
4h	14.652	13.3545	15.3095	14.4387	0.994806	3
5h	40.6088	37.1962	36.6025	38.1358	2.16209	3
6h	51.2938	50.5862	63.9925	55.2908	7.54416	3
7h	84.5487	86.515	99.1312	90.065	7.91291	3
	△abrB,Pdhb-lacZ-1	△abrB,Pdhb-lacZ-2	△abrB,Pdhb-lacZ-3	Mean	SD	n
3h	1.16145	1.1135	1.296	1.19032	0.0946125	3
4h	2.26875	3.19545	4.62788	3.36402	1.18856	3
5h	6.17398	5.48625	9.05353	6.90458	1.89254	3
6h	30.0672	32.289	22.586	28.3141	5.08351	3
7h	78.3	61.915	51.2164	63.8105	13.6409	3

## Sheet: Fig. 3E
Fig. 3E
Fold changes of high iron vs. low iron condition
sdhC-1	sdhC-2	sdhC-3	Mean	SD	n		When we did the analysis, expressionof all the tested gene under low iron condition was set as reference and the value was set as 1.
1.89818	1.67786	1.78503	1.78702	0.110174	3
ndhF-1	ndhF-2	ndhF-3	Mean	SD	n
3.92454	4.29705	3.38895	3.87018	0.456484	3
gpsA-1	gpsA-2	gpsA-3	Mean	SD	n
1.40193	1.76218	1.38725	1.51712	0.212353	3
menH-1	menH-2	menH-3	Mean	SD	n
1.07412	1.6139	2.16233	1.61678	0.544109	3
qcrA-1	qcrA-2	qcrA-3	Mean	SD	n
2.5599	2.64382	2.36376	2.52249	0.143725	3

## Sheet: Fig. 4D&E
Fig.4D					Fig.4E
Flourescence intensity (AU) of cells in Fig. 4D					Caculate mean and SD according to the data form Fig.4D
WT-out	WT-in	ΔsdhC	WT+CCCP			Mean	SD	n
34.2094	46.9667	135.508	58		WT-out	16.1006	5.88162	98
11.0564	62.2077	89.3404	81		WT-in	49.6124	16.9731	150
16.5844	70.6467	164.709	59		ΔsdhC	116.951	39.1029	86
23.1454	60.2027	61.7694	60		WT+CCCP	72.5137	16.2796	146
16.3874	52.8057	137.549	58
15.0344	45.3857	156.546	72
14.8644	37.1887	72.2664	57
15.1884	48.9847	153.796	77
18.8294	84.2307	136.386	69
19.6254	64.8337	71.6534	54
21.4834	38.4817	155.146	71
15.0684	19.7667	158.078	81
23.0174	54.4147	56.4014	70
17.4564	47.8297	98.5444	72
15.1624	47.3487	96.3724	69
15.0934	33.3897	64.0664	73
9.3414	61.7537	161.723	62
21.3884	33.2327	162.934	65
21.4674	43.6317	66.6694	77
33.2044	60.9977	161.293	69
14.5064	67.5307	107.086	56
12.0694	35.7777	144.773	59
12.6784	33.8557	68.1224	69
19.4334	56.7727	46.2614	68
17.9204	49.1747	43.4924	58
12.3704	49.8557	115.048	63
9.9884	39.5297	161.129	65
16.3434	72.8657	164.074	89
11.5344	58.0727	52.1224	62
15.0674	43.6017	111.991	58
15.1054	31.2467	95.4624	79
12.8544	32.5147	129.324	59
15.3374	55.6807	68.8824	76
11.1254	52.9627	74.4144	71
18.4004	23.0707	107.293	68
15.4464	31.9207	136.474	69
17.5264	31.6027	151.569	85
9.9374	46.0827	158.469	58
7.7794	76.2267	160.163	66
22.1004	49.3417	124.209	58
12.0894	49.9637	130.91	85
17.1794	31.7357	153.085	64
37.1274	28.5037	156.88	83
18.9394	35.2857	71.6494	70
22.4964	58.5487	75.6274	60
14.6804	63.6357	166.026	58
20.9074	40.4737	141.627	78
26.0324	37.6007	76.4294	49
11.1294	56.0477	81.7884	83
11.7634	50.3047	75.2094	67
13.0394	57.6247	126.753	96
12.0094	60.2967	76.2464	58
21.2944	21.1667	131.316	49
26.0454	58.4177	120.199	77
10.1514	79.1387	86.3724	66
13.0934	40.1537	70.8214	64
26.3114	31.9537	141.162	66
11.5254	57.2317	108.507	80
13.6764	42.0907	93.8534	69
10.8074	34.5647	164.888	56
16.2664	27.7857	145.349	70
9.9934	39.4497	164.664	69
18.4664	41.9917	157.455	103
14.7024	44.5107	163.22	69
29.5284	46.0727	165.856	76
16.5894	25.6427	151.803	84
11.3304	43.7637	58.8884	82
11.3304	79.4327	91.9834	73
15.8174	52.2907	165.993	72
22.7454	103.531	147.978	69
14.1474	64.2007	162.752	61
7.8044	51.2067	101.696	47
6.9044	76.6407	106.366	69
13.3794	86.0387	88.8904	64
15.4484	36.1957	89.9104	61
12.2504	84.5297	131.224	68
12.8894	83.0507	160.28	75
16.1254	54.9417	148.266	61
14.9604	67.5377	53.9244	73
10.0134	42.4997	165.715	64
22.3674	53.0867	59.9144	59
17.2634	49.3797	135.956	70
16.1194	53.0867	89.7344	68
17.1414	52.7077	92.0164	73
10.8344	27.8497	61.5254	61
12.3474	44.8747	165.903	72
18.8094	56.8697		67
9.7784	34.1657		63
12.9894	51.1937		66
7.1964	32.9717		79
21.2134	66.4357		60
28.1214	84.9767		61
6.3664	35.1127		53
9.2984	44.5067		78
11.9814	45.7077		79
16.8224	103.652		69
13.2204	64.1427		78
19.8654	48.8547		69
	56.2707		62
	34.4227		51
	41.2357		52
	49.6827		60
	53.0867		55
	56.0857		54
	49.9537		81
	53.7557		68
	51.8537		73
	42.9017		64
	47.5327		69
	34.3187		70
	28.3067		68
	27.0987		86
	76.9377		84
	55.6737		63
	47.2397		71
	38.2327		70
	32.7937		71
	52.0697		56
	34.4657		56
	28.7507		59
	37.4577		48
	63.7197		65
	63.0117		53
	49.9147		59
	30.9887		61
	86.8157		56
	62.8447		109
	34.7907		101
	39.7187		101
	66.8727		101
	48.1587		104
	35.5517		106
	81.4157		103
	81.9377		112
	28.4187		113
	31.7107		101
	76.0097		106
	56.4717		93
	37.8087		93
	27.3337		113
	25.2647		107
	32.5847		100
	36.4317		130
	37.8207		109
	37.0917		89
	55.0247		108
	42.5697
	38.6497
	32.7267
	82.4567

## Sheet: Fig. 5A&B
Fig. 5A
Intracellular iron concentrition under high iron condition						mean	SD	n									Mean	n
Iron Conc. (µg L-1/OD600)	7.91165	9.88957	10.5489	11.2082	5.93374	9.0984	2.15664	5		CFU/OD600 in peliicle biofilm	860000000	800000000	720000000	1800000000	770000000	1100000000	1010000000	6
Iron Conc. (M/OD600)	1.4128e-07	1.76599e-07	1.88373e-07	2.00146e-07	1.0596e-07	1.62471e-07	3.85114e-08	5
Iron Conc. (M/cell)	1.39881e-16	1.74851e-16	1.86508e-16	1.98164e-16	1.04911e-16	1.60863e-16	3.81301e-17	5
Intracellular iron concentrition under low iron condition						mean	SD	n
Iron Conc. (µg L-1/OD600)	8.53835	3.5951	7.19019	4.94326	3.5951	5.5724	2.21526	5
Iron Conc. (M/OD600)	1.52471e-07	6.41982e-08	1.28396e-07	8.82725e-08	6.41982e-08	9.95071e-08	3.95581e-08	5
Iron Conc. (M/cell)	1.50961e-16	6.35625e-17	1.27125e-16	8.73985e-17	6.35625e-17	9.85219e-17	3.91665e-17	5
Fig. 5B
Outer matrix iron concentrition						mean	SD	n
Iron Conc. (µg L-1/OD600)	49.6601	48.5326	45.6481	50.6101	48.2556	48.5413	1.86974	5
Iron Conc. (M/OD600)	8.86787e-07	8.66653e-07	8.15145e-07	9.03752e-07	8.61708e-07	8.66809e-07	3.33882e-08	5
Iron Conc. (M/cell)	8.78007e-16	8.58072e-16	8.07075e-16	8.94804e-16	8.53176e-16	8.58227e-16	3.30576e-17	5
Central matrix iron concentrition						mean	SD	n
Iron Conc. (µg L-1/OD600)	4.50428	4.66971	4.75469	4.31747	4.67036	4.5833	0.174165	5
Iron Conc. (M/OD600)	8.04335e-08	8.33877e-08	8.49052e-08	7.70976e-08	8.33992e-08	8.18446e-08	3.11008e-09	5
Iron Conc. (M/cell)	7.96371e-17	8.2562e-17	8.40646e-17	7.63343e-17	8.25735e-17	8.10343e-17	3.07929e-18	5
Outer intracellular iron concentrition						mean	SD	n
Iron Conc. (µg L-1/OD600)	4.38172	4.43069	5.13629	4.75594	4.70136	4.6812	0.302303	5
Iron Conc. (M/OD600)	7.8245e-08	7.91194e-08	9.17195e-08	8.49275e-08	8.39529e-08	8.35929e-08	5.39827e-09	5
Iron Conc. (M/cell)	7.74703e-17	7.8336e-17	9.08114e-17	8.40866e-17	8.31216e-17	8.27652e-17	5.34482e-18	5
Central intracellular iron concentrition						mean	SD	n
Iron Conc. (µg L-1/OD600)	3.45932	2.84847	2.78437	2.96782	3.30453	3.0729	0.294802	5
Iron Conc. (M/OD600)	6.17735e-08	5.08655e-08	4.97208e-08	5.29967e-08	5.90094e-08	5.48732e-08	5.26432e-09	5
Iron Conc. (M/cell)	6.11619e-17	5.03619e-17	4.92285e-17	5.2472e-17	5.84252e-17	5.43299e-17	5.2122e-18	5

## Sheet: Fig. 5C
Fig. 5C
Out colony biofilm oxygen concentration		Central colony biofilm oxygen concentration
Oxygen concentration (µM)	Deepth in biofilm (µm)	Oxygen concentration (µM)	Deepth in biofilm (µm)
219.29	0	226.129	0
216.633	-10	224.63	-10
214.45	-20	223.011	-20
211.22	-30	216.166	-30
208.791	-40	209.126	-40
206.714	-50	204.071	-50
204.449	-60	197.982	-60
200.691	-70	192.156	-70
199.181	-80	188.707	-80
194.587	-90	181.734	-90
191.327	-100	175.182	-100
185.601	-110	169.76	-110
180.606	-120	164.296	-120
146.958	-130	158.876	-130
135.123	-140	149.318	-140
125.384	-150	139.629	-150
112.427	-160	133.144	-160
98.8983	-170	124.263	-170
71.0295	-180	109.298	-180
27.5221	-190	98.1091	-190
4.17864	-200	90.9389	-200
0	-210	84.5412	-210
0	-220	74.8095	-220
0	-230	69.2523	-230
0	-240	65.546	-240
0	-250	63.2071	-250

## Sheet: Fig, 5D
Fig. 5D
Redox potential (mV)	Deepth in pellicle biofilm (µm)
254.972	0
229.917	-50
211.57	-100
197.457	-150
185.945	-200
175.86	-250
167.279	-300
159.817	-350
153.526	-400
147.809	-450
141.592	-500
136.297	-550
131.773	-600
127.89	-650
124.555	-700

## Sheet: Fig. 6B
Fig. 6B
WT biofilm (red line)			MSgg			MSgg+DHB
E (V vs. Ag/AgCl)	I (mA cm-2)		E (V vs. Ag/AgCl)	I (mA cm-2)		E (V vs. Ag/AgCl)	I (mA cm-2)
-0.16446	1.09196		0.019128	0.282863		-0.12954	0.687369
-0.16394	1.09285		0.019722	0.282363		-0.12896	0.687803
-0.16296	1.09503		0.020731	0.281681		-0.12797	0.688291
-0.16197	1.09787		0.021718	0.280924		-0.12698	0.688105
-0.16094	1.10079		0.022721	0.280329		-0.12598	0.688243
-0.15998	1.1033		0.023712	0.27952		-0.12499	0.688461
-0.15896	1.10613		0.024738	0.278783		-0.12398	0.689092
-0.15797	1.10949		0.025735	0.278122		-0.12299	0.688922
-0.15697	1.11256		0.026725	0.277196		-0.12198	0.689104
-0.15597	1.11539		0.027718	0.276595		-0.12097	0.689423
-0.15497	1.11912		0.028717	0.275943		-0.11999	0.68951
-0.15395	1.12213		0.029716	0.275118		-0.11899	0.689499
-0.15298	1.12509		0.03073	0.274378		-0.11798	0.689735
-0.15196	1.12864		0.031723	0.273653		-0.11699	0.68979
-0.15095	1.13158		0.032704	0.272893		-0.11598	0.689328
-0.14996	1.13483		0.033719	0.272217		-0.11497	0.689665
-0.14895	1.13802		0.034718	0.271447		-0.11398	0.689608
-0.14797	1.14101		0.035729	0.270555		-0.11298	0.6899
-0.14697	1.14448		0.03672	0.269895		-0.11199	0.689834
-0.14598	1.14802		0.037699	0.269123		-0.111	0.689502
-0.14498	1.15239		0.03871	0.268377		-0.10998	0.689888
-0.14396	1.15522		0.039712	0.267654		-0.10899	0.689544
-0.14297	1.15776		0.040722	0.266921		-0.10799	0.689665
-0.14197	1.16132		0.041721	0.266169		-0.10698	0.689279
-0.14096	1.16503		0.042716	0.265422		-0.10599	0.688877
-0.13996	1.16854		0.043707	0.264648		-0.10499	0.689158
-0.13897	1.17209		0.044727	0.263842		-0.104	0.688791
-0.13798	1.17552		0.045707	0.263059		-0.10299	0.688809
-0.13698	1.1789		0.046707	0.262261		-0.10199	0.688574
-0.13596	1.18245		0.04769	0.261465		-0.101	0.688237
-0.13496	1.18562		0.048696	0.260725		-0.09997	0.688234
-0.13397	1.1896		0.0497	0.259888		-0.09899	0.68804
-0.13298	1.19283		0.050688	0.259193		-0.09798	0.687823
-0.13197	1.19653		0.051695	0.25841		-0.09698	0.687397
-0.13097	1.20032		0.052679	0.257627		-0.09597	0.687131
-0.12997	1.2037		0.053696	0.25689		-0.09498	0.686651
-0.12897	1.20759		0.054687	0.256078		-0.094	0.686367
-0.12798	1.21056		0.055707	0.255349		-0.09298	0.686107
-0.12698	1.21438		0.056677	0.254495		-0.09198	0.685596
-0.12598	1.21859		0.057692	0.253854		-0.09098	0.685725
-0.12498	1.22097		0.058706	0.253108		-0.08997	0.685309
-0.12398	1.22454		0.059692	0.252277		-0.089	0.684568
-0.12298	1.22857		0.060692	0.251338		-0.08799	0.684403
-0.12197	1.23162		0.061683	0.250659		-0.08699	0.683647
-0.12098	1.23505		0.06269	0.249855		-0.08597	0.68313
-0.11997	1.23818		0.063691	0.249104		-0.08499	0.682686
-0.11897	1.24136		0.064691	0.248395		-0.08399	0.682311
-0.11798	1.2451		0.06569	0.247568		-0.08299	0.681711
-0.11698	1.2484		0.066686	0.246788		-0.08198	0.681133
-0.11598	1.25091		0.067676	0.245963		-0.08097	0.680982
-0.11498	1.25457		0.06869	0.245201		-0.08	0.68016
-0.11397	1.25775		0.069686	0.24436		-0.079	0.679482
-0.11297	1.26192		0.070696	0.243593		-0.07801	0.679028
-0.11198	1.26445		0.07169	0.242863		-0.07698	0.678592
-0.11099	1.26744		0.072684	0.242072		-0.07599	0.677568
-0.10998	1.27077		0.073687	0.241185		-0.075	0.676984
-0.10899	1.27379		0.074683	0.24039		-0.07401	0.676115
-0.10798	1.27646		0.07569	0.239645		-0.07301	0.675315
-0.10698	1.27991		0.076674	0.238914		-0.072	0.67528
-0.106	1.28283		0.077681	0.238091		-0.071	0.674778
-0.10499	1.28597		0.078672	0.237353		-0.07	0.673395
-0.104	1.28852		0.079683	0.236507		-0.06902	0.673158
-0.103	1.29156		0.080682	0.235698		-0.068	0.672193
-0.10198	1.29432		0.081678	0.234958		-0.06699	0.671161
-0.10097	1.29737		0.08269	0.234248		-0.066	0.670362
-0.09997	1.30021		0.083671	0.23342		-0.06501	0.669847
-0.09898	1.30229		0.084675	0.232671		-0.06403	0.668587
-0.09799	1.30495		0.085674	0.231861		-0.06301	0.667973
-0.09697	1.30692		0.086659	0.231002		-0.062	0.667308
-0.09599	1.30974		0.08766	0.230299		-0.061	0.66609
-0.09499	1.31208		0.088671	0.229478		-0.06001	0.665538
-0.09399	1.31452		0.089676	0.228662		-0.05901	0.664332
-0.09299	1.3167		0.090665	0.227924		-0.05801	0.663769
-0.092	1.31848		0.091651	0.227073		-0.05701	0.662563
-0.09098	1.32126		0.092655	0.226269		-0.05601	0.661972
-0.08999	1.32309		0.093669	0.225498		-0.05503	0.660414
-0.089	1.32523		0.094659	0.224823		-0.05402	0.659797
-0.088	1.3275		0.095666	0.223969		-0.05302	0.658923
-0.08698	1.33049		0.096673	0.22326		-0.05202	0.657733
-0.08598	1.33265		0.097655	0.222448		-0.05102	0.656834
-0.08499	1.33411		0.098665	0.22165		-0.05001	0.655725
-0.084	1.33621		0.099664	0.220864		-0.04903	0.654574
-0.08298	1.3381		0.100653	0.220175		-0.048	0.653641
-0.08199	1.33943		0.101641	0.219265		-0.04701	0.652162
-0.08097	1.34134		0.102648	0.218568		-0.04602	0.651096
-0.08	1.34207		0.103669	0.217898		-0.04501	0.650096
-0.07898	1.34436		0.104661	0.21697		-0.04401	0.648783
-0.07799	1.34594		0.105663	0.216301		-0.043	0.647725
-0.07699	1.34752		0.106667	0.215463		-0.04202	0.646097
-0.07598	1.34882		0.107681	0.214695		-0.04102	0.645034
-0.07501	1.3514		0.108676	0.213924		-0.04004	0.64329
-0.074	1.35269		0.109683	0.213275		-0.03901	0.642339
-0.073	1.35455		0.110655	0.212325		-0.03801	0.641234
-0.072	1.35626		0.111669	0.211546		-0.03701	0.639647
-0.071	1.35779		0.112672	0.210793		-0.03604	0.638165
-0.07	1.35989		0.113682	0.210093		-0.03502	0.636935
-0.06901	1.36105		0.114676	0.209241		-0.03403	0.635548
-0.06801	1.36366		0.11568	0.208559		-0.03301	0.634429
-0.06701	1.36539		0.116674	0.20783		-0.03203	0.632833
-0.066	1.36692		0.117677	0.207109		-0.03102	0.631347
-0.06499	1.36915		0.118674	0.206291		-0.03005	0.629816
-0.06401	1.37039		0.119682	0.205507		-0.02904	0.62812
-0.06299	1.3721		0.12067	0.204815		-0.02803	0.626927
-0.06199	1.37458		0.121669	0.203998		-0.02703	0.625285
-0.061	1.37585		0.12268	0.203228		-0.02604	0.623777
-0.06	1.37753		0.123665	0.202522		-0.02502	0.622074
-0.05899	1.37894		0.124673	0.201742		-0.02403	0.620677
-0.058	1.38089		0.125659	0.201019		-0.02305	0.618827
-0.05701	1.38291		0.126651	0.200239		-0.02204	0.617311
-0.056	1.38526		0.127661	0.199554		-0.02105	0.615752
-0.055	1.38732		0.128645	0.198739		-0.02005	0.614074
-0.05401	1.38908		0.129655	0.19805		-0.01904	0.612155
-0.05301	1.39091		0.130651	0.197294		-0.01803	0.610336
-0.052	1.39308		0.131633	0.196618		-0.01703	0.609039
-0.051	1.39463		0.132649	0.19591		-0.01604	0.607429
-0.05002	1.39687		0.133647	0.195123		-0.01504	0.605692
-0.049	1.39982		0.134647	0.194456		-0.01404	0.604251
-0.04799	1.40258		0.135649	0.193745		-0.01305	0.60231
-0.047	1.40453		0.136649	0.193063		-0.01204	0.600159
-0.04601	1.40698		0.137653	0.192215		-0.01105	0.598561
-0.045	1.40897		0.138656	0.191538		-0.01006	0.597098
-0.044	1.41235		0.139638	0.190826			0.595131
-0.043	1.41461		0.140649	0.190146			0.593042
-0.042	1.41678		0.141626	0.1894			0.591333
-0.041	1.41953		0.142655	0.188702			0.589496
-0.03999	1.42213		0.143634	0.188009			0.587691
-0.039	1.42475		0.144655	0.187333			0.585855
-0.038	1.42742		0.145658	0.186619			0.584113
-0.03699	1.43026		0.146644	0.185907			0.58222
-0.036	1.43294		0.147659	0.185252			0.580152
-0.03501	1.43615		0.148655	0.184609			0.578135
-0.034	1.43867		0.149643	0.183819		0.000943	0.576172
-0.03301	1.44223		0.150652	0.183104		0.00195	0.574651
-0.03201	1.44454		0.151649	0.182557		0.00296	0.572698
-0.031	1.44717		0.152641	0.181778		0.00394	0.570682
-0.03002	1.45022		0.153649	0.181132		0.00493	0.568785
-0.02901	1.45396		0.154658	0.180562		0.00593	0.567176
-0.02801	1.45713		0.155654	0.179828		0.00695	0.565406
-0.02701	1.45957		0.156656	0.179176		0.00793	0.563854
-0.02602	1.46243		0.157655	0.178522		0.00894	0.561559
-0.02503	1.46536		0.158638	0.177805		0.00992	0.559683
-0.02401	1.46802		0.159645	0.17721		0.010945	0.557893
-0.023	1.47124		0.16065	0.176529		0.011931	0.555942
-0.02203	1.47458		0.161651	0.175841		0.01293	0.554145
-0.02103	1.47723		0.162649	0.175224		0.013936	0.552227
-0.02002	1.48031		0.163637	0.174559		0.014941	0.550149
-0.01902	1.48352		0.16464	0.173979		0.015938	0.548449
-0.01801	1.48655		0.165636	0.173387		0.016947	0.546416
-0.017	1.48979		0.166639	0.172785		0.017933	0.544662
-0.01602	1.49237		0.167639	0.172085		0.018932	0.542688
-0.01502	1.49525		0.168643	0.171463		0.019943	0.540829
-0.01403	1.49773		0.169625	0.17094		0.020925	0.539134
-0.01302	1.50084		0.170633	0.17018		0.021939	0.537263
-0.01203	1.50314		0.171634	0.169607		0.022923	0.535054
-0.01104	1.50573		0.172638	0.169037		0.023937	0.533325
-0.01004	1.50947		0.173636	0.168452		0.024943	0.531765
	1.51177		0.174637	0.167853		0.025941	0.529938
	1.51377		0.17563	0.167239		0.026937	0.527979
	1.51629		0.176643	0.166627		0.027941	0.526231
	1.51832		0.177641	0.166035		0.028932	0.524642
	1.52063		0.178632	0.165435		0.029954	0.522761
	1.5227		0.179634	0.164737		0.030948	0.521146
	1.52486		0.180613	0.164224		0.03193	0.519376
	1.52666		0.181634	0.163759		0.032927	0.517793
	1.52866		0.182629	0.163117		0.033913	0.516245
	1.53015		0.183635	0.162613		0.034939	0.51432
0.000966	1.53203		0.18463	0.162046		0.035936	0.512646
0.00197	1.53322		0.185642	0.161523		0.036936	0.511264
0.00297	1.53476		0.186632	0.16091		0.037919	0.509462
0.00395	1.53589		0.187622	0.160354		0.038928	0.507865
0.00495	1.53726		0.188633	0.159782		0.03992	0.506333
0.00595	1.53801		0.189631	0.159231		0.040928	0.504487
0.00696	1.53915		0.190639	0.158715		0.041917	0.503006
0.00797	1.54002		0.191637	0.158194		0.042916	0.501708
0.00895	1.54127		0.192631	0.157649		0.04391	0.500224
0.00996	1.54278		0.193623	0.157154		0.044923	0.498643
0.010958	1.54325		0.19463	0.156577		0.045925	0.497157
0.011964	1.54346		0.195641	0.156053		0.046924	0.495891
0.012947	1.54309		0.196638	0.155595		0.047889	0.494062
0.013942	1.54246		0.197642	0.154993		0.048916	0.492592
0.014963	1.54319		0.198628	0.15449		0.049908	0.491232
0.015955	1.54272		0.19963	0.154047		0.050908	0.489888
0.016969	1.54226		0.200623	0.153522		0.0519	0.488737
0.017945	1.54179		0.201631	0.152992		0.052895	0.48714
0.018935	1.5418		0.202651	0.152505		0.053892	0.485714
0.019953	1.54051		0.203619	0.151966		0.054915	0.484549
0.020969	1.5401		0.204618	0.151524		0.055888	0.483132
0.021967	1.53906		0.205622	0.151094		0.056892	0.482095
0.022937	1.5384		0.206633	0.150581		0.05791	0.480871
0.023958	1.53727		0.207628	0.150023		0.058897	0.479625
0.024953	1.53641		0.20862	0.149558		0.059901	0.478567
0.02596	1.53438		0.209628	0.149141		0.060902	0.47726
0.026948	1.53327		0.210639	0.148657		0.061895	0.475848
0.027935	1.53169		0.211635	0.148245		0.062881	0.474683
0.028946	1.53086		0.212636	0.147766		0.063902	0.473984
0.029957	1.52925		0.213625	0.147292		0.064896	0.472717
0.030946	1.52724		0.214637	0.146864		0.065906	0.4716
0.031935	1.5252		0.215637	0.14644		0.066909	0.470596
0.032933	1.52352		0.216618	0.145843		0.0679	0.469381
0.03396	1.52151		0.217621	0.145421		0.0689	0.468414
0.034951	1.51975		0.218621	0.145071		0.069898	0.467243
0.035963	1.51735		0.219623	0.14459		0.070901	0.466043
0.036939	1.51423		0.22062	0.144168		0.071904	0.465273
0.037946	1.51207		0.221634	0.143692		0.0729	0.464365
0.038934	1.50982		0.222625	0.143222		0.073901	0.463484
0.039953	1.50767		0.223637	0.142828		0.074896	0.462035
0.040941	1.50583		0.224606	0.142375		0.075909	0.461226
0.041942	1.50214		0.225634	0.14201		0.076883	0.460381
0.042941	1.49992		0.226633	0.141532		0.077897	0.459114
0.04394	1.49695		0.227623	0.141227		0.0789	0.458525
0.044954	1.49414		0.228614	0.140717		0.079889	0.457406
0.045946	1.49187		0.229623	0.140318		0.080893	0.456397
0.046941	1.48884		0.230616	0.139815		0.081882	0.455934
0.047941	1.48689		0.231617	0.139546		0.082885	0.455049
0.048947	1.48382		0.232615	0.139108		0.083884	0.453835
0.049947	1.4801		0.233611	0.13873		0.084874	0.453093
0.05096	1.47706		0.234626	0.138379		0.085879	0.452467
0.051937	1.47378		0.235627	0.137879		0.086871	0.451431
0.052939	1.47099		0.23661	0.137567		0.087888	0.450819
0.053934	1.46828		0.237613	0.137218		0.088885	0.449853
0.054927	1.46485		0.238589	0.136722		0.08988	0.449125
0.055944	1.46237		0.239589	0.136386		0.090883	0.448308
0.05693	1.4595		0.240601	0.136048		0.091873	0.447323
0.057928	1.45607		0.241619	0.135567		0.09287	0.446813
0.058923	1.45298		0.242589	0.135211		0.093885	0.445741
0.059913	1.44992		0.243591	0.134832		0.09488	0.445262
0.060935	1.4475		0.2446	0.134468		0.095882	0.444381
0.061919	1.44468		0.2456	0.134093		0.096869	0.44374
0.062913	1.44204		0.246598	0.133694		0.097873	0.442506
0.063938	1.43921		0.247596	0.133257		0.098871	0.44213
0.064925	1.43613		0.248592	0.133068		0.099893	0.441481
0.065921	1.43349		0.24959	0.132733		0.100869	0.440729
0.066931	1.43177		0.250601	0.13225		0.10187	0.440298
0.067927	1.42939		0.251599	0.131963		0.10288	0.439334
0.068921	1.42644		0.252594	0.131628		0.103892	0.439058
0.069932	1.42378		0.253591	0.131365		0.104877	0.438069
0.07094	1.42089		0.254592	0.130842		0.105884	0.437186
0.071929	1.41837		0.255585	0.130584		0.106879	0.436427
0.072914	1.41577		0.256578	0.130202		0.107876	0.435548
0.073919	1.41336		0.257586	0.129906		0.108897	0.435137
0.074927	1.41046		0.258594	0.129578		0.109892	0.434693
0.075909	1.40895		0.259599	0.129261		0.11087	0.433744
0.076911	1.40589		0.260587	0.128832		0.11189	0.433395
0.077901	1.40332		0.261588	0.12848		0.112883	0.432455
0.078908	1.40091		0.262571	0.128182		0.113891	0.431892
0.079908	1.3992		0.263591	0.127918		0.114893	0.431238
0.080921	1.39765		0.26459	0.127454		0.115884	0.430477
0.081906	1.3954		0.265606	0.127195		0.116874	0.429755
0.0829	1.39352		0.266582	0.12674		0.117881	0.429237
0.083906	1.39179		0.267585	0.126506		0.118887	0.428467
0.084915	1.39041		0.268596	0.126231		0.119885	0.427884
0.085907	1.38839		0.269592	0.125955		0.120864	0.427089
0.086901	1.38719		0.270596	0.125597		0.121873	0.42669
0.087897	1.38536		0.271596	0.125372		0.122878	0.42646
0.088903	1.38356		0.272607	0.124888		0.123879	0.425384
0.089895	1.3818		0.273593	0.124665		0.124864	0.425105
0.090902	1.38181		0.274607	0.12436		0.125869	0.424389
0.091907	1.37991		0.275598	0.124009		0.12688	0.423603
0.092894	1.37747		0.276594	0.12369		0.127874	0.423033
0.093904	1.37636		0.277594	0.123434		0.12886	0.421953
0.094905	1.3749		0.278577	0.123113		0.129867	0.421808
0.095884	1.37369		0.279589	0.12283		0.130857	0.421359
0.096891	1.37307		0.280592	0.122532		0.131863	0.420548
0.097901	1.37179		0.281568	0.122219		0.132865	0.419929
0.098889	1.37095		0.282571	0.121842		0.13386	0.41964
0.099898	1.36967		0.283558	0.121565		0.134858	0.41927
0.100903	1.36885		0.28458	0.121282		0.135854	0.418623
0.101897	1.36764		0.28558	0.12108		0.136865	0.417893
0.102898	1.36732		0.286577	0.120806		0.137863	0.417411
0.103899	1.36668		0.287556	0.120397		0.138863	0.417115
0.104892	1.36587		0.288573	0.120244		0.139849	0.416391
0.105917	1.36581		0.289592	0.119943		0.140864	0.415937
0.106908	1.3653		0.290572	0.119657		0.141859	0.415557
0.107905	1.36364		0.291577	0.119363		0.142862	0.415228
0.108916	1.36272		0.292575	0.119096		0.143854	0.414242
0.10991	1.36201		0.293569	0.118787		0.144874	0.414262
0.110899	1.36138		0.294581	0.118566		0.145869	0.413643
0.111918	1.36106		0.295583	0.118292		0.146881	0.41323
0.112902	1.35974		0.296566	0.117976		0.147881	0.412789
0.113894	1.35933		0.297559	0.117734		0.148879	0.412272
0.114929	1.35929		0.298566	0.117405		0.149864	0.412062
0.115904	1.35856		0.299573	0.117255		0.150861	0.411436
0.116898	1.35789		0.300563	0.116894		0.15186	0.411206
0.117907	1.358		0.301546	0.116734		0.152869	0.410743
0.11891	1.35709		0.302559	0.116386		0.153871	0.410208
0.119905	1.35725		0.303568	0.116245		0.154851	0.409623
0.120904	1.35655		0.304552	0.115941		0.155868	0.409755
0.121913	1.35604		0.305561	0.115609		0.156864	0.40909
0.122923	1.35597		0.306552	0.115351		0.157868	0.408725
0.123896	1.35508		0.307567	0.115229		0.158863	0.408356
0.124912	1.35462		0.308572	0.114972		0.159846	0.407944
0.125898	1.355		0.309581	0.114749		0.160856	0.407711
0.126896	1.35474		0.310571	0.114441		0.161863	0.407525
0.127909	1.35441		0.311579	0.114304		0.162857	0.407325
0.128902	1.35285		0.312573	0.113982		0.163849	0.406847
0.129908	1.35281		0.313577	0.113687		0.16486	0.406736
0.130885	1.35338		0.314576	0.113513		0.165857	0.406094
0.131889	1.35306		0.315572	0.113218		0.166871	0.406162
0.132898	1.3528		0.316572	0.113015		0.167861	0.405973
0.1339	1.352		0.317573	0.112764		0.168848	0.405349
0.134894	1.35127		0.318571	0.112632		0.169847	0.405158
0.135871	1.35131		0.319574	0.112287		0.170847	0.404955
0.13688	1.35103		0.32054	0.11197		0.171857	0.405004
0.13789	1.35088		0.321558	0.111819		0.172853	0.404794
0.138907	1.35148		0.322552	0.111611		0.173848	0.404643
0.139888	1.35071		0.323565	0.111419		0.174849	0.404285
0.140884	1.35007		0.324563	0.111193		0.175855	0.403998
0.141873	1.34986		0.325566	0.110978		0.176841	0.403762
0.142895	1.35011		0.326563	0.110746		0.17785	0.403675
0.143873	1.34998		0.327562	0.110574		0.178853	0.40379
0.144889	1.3506		0.328554	0.110299		0.179841	0.403535
0.145885	1.34947		0.329553	0.110146		0.180842	0.403567
0.146889	1.34904		0.330562	0.109884		0.181826	0.403056
0.147892	1.34888		0.331554	0.109698		0.182843	0.403206
0.148898	1.34934		0.332563	0.109445		0.183833	0.40313
0.149881	1.3485		0.333561	0.109233		0.184832	0.403056
0.150899	1.34908		0.334559	0.108995		0.185847	0.403176
0.151899	1.34848		0.335528	0.108785		0.186839	0.402812
0.152903	1.34892		0.336556	0.108566		0.187852	0.403249
0.153889	1.34777		0.337561	0.108506		0.188834	0.403115
0.154891	1.34761		0.338561	0.108255		0.189818	0.402745
0.155893	1.34746		0.339545	0.107906		0.190836	0.403003
0.15689	1.34775		0.340557	0.107788		0.19182	0.403176
0.157908	1.34771		0.341547	0.107637		0.192843	0.402973
0.15889	1.34767		0.342539	0.107302		0.193833	0.403185
0.15988	1.34772		0.343567	0.107247		0.194824	0.403185
0.160893	1.3476		0.344554	0.107012		0.19584	0.403247
0.16189	1.34752		0.345546	0.106807		0.196838	0.403596
0.162887	1.34757		0.346554	0.10669		0.197866	0.403727
0.163893	1.34849		0.347558	0.10645		0.198834	0.403878
0.164887	1.34825		0.348556	0.106297		0.199838	0.404383
0.165879	1.34844		0.349557	0.106113		0.200843	0.404196
0.166886	1.34815		0.350548	0.105876		0.201824	0.404138
0.167893	1.34825		0.351539	0.105728		0.202843	0.404609
0.168903	1.34873		0.352543	0.105464		0.203824	0.404446
0.169896	1.34876		0.353555	0.105427		0.204844	0.404993
0.170892	1.34863		0.354542	0.105186		0.205837	0.404998
0.171883	1.34829		0.355537	0.10505		0.20684	0.405224
0.172882	1.34854		0.356517	0.104732		0.207846	0.405768
0.173886	1.34947		0.357523	0.10462		0.208848	0.405876
0.174892	1.34976		0.358537	0.104481		0.209829	0.406179
0.17588	1.34915		0.359537	0.104304		0.210835	0.406523
0.176891	1.3497		0.360537	0.104073		0.211851	0.406676
0.177889	1.34994		0.361542	0.103992		0.212836	0.407251
0.178884	1.35075		0.362521	0.103862		0.213839	0.407287
0.179873	1.35043		0.363523	0.103604		0.214843	0.407691
0.180868	1.35098		0.364521	0.103507		0.215847	0.408084
0.181872	1.35143		0.365546	0.103266		0.216835	0.40854
0.182876	1.3522		0.366528	0.103108		0.217838	0.408802
0.183883	1.35343		0.367531	0.103098		0.218842	0.409023
0.184881	1.35391		0.36851	0.102867		0.219826	0.409696
0.185891	1.35427		0.369522	0.102745		0.220839	0.410018
0.186892	1.3552		0.370517	0.102506		0.221853	0.410557
0.187903	1.35573		0.371534	0.102474		0.222822	0.410692
0.18887	1.35565		0.372532	0.102219		0.223832	0.411261
0.189871	1.35653		0.373537	0.102063		0.224829	0.411791
0.190874	1.35735		0.374521	0.101908		0.225839	0.412331
0.191888	1.35814		0.375527	0.101772		0.226858	0.412815
0.192887	1.35905		0.376517	0.101657		0.227842	0.412854
0.193879	1.35995		0.377518	0.101458		0.228838	0.413485
0.194871	1.36086		0.378518	0.101404		0.229833	0.414118
0.195885	1.36212		0.379522	0.101167		0.230843	0.414283
0.196869	1.36234		0.380524	0.101046		0.231826	0.414814
0.197876	1.36342		0.381516	0.100887		0.232813	0.415462
0.198876	1.36478		0.382525	0.100761		0.233818	0.415821
0.199877	1.36582		0.383526	0.100667		0.234828	0.416512
0.200882	1.36695		0.384525	0.100455		0.235817	0.416741
0.201865	1.36813		0.385515	0.100394		0.236818	0.417428
0.202875	1.36986		0.386515	0.100199		0.23782	0.418411
0.203868	1.37108		0.387503	0.100234		0.238819	0.418622
0.204869	1.37233		0.388525	0.099989		0.239825	0.419137
0.205864	1.37373		0.389512	0.099844		0.240817	0.419866
0.20688	1.37482		0.390515	0.09981		0.241824	0.42011
0.20787	1.37635		0.391521	0.09963		0.242826	0.420543
0.208871	1.37777		0.392519	0.099457		0.243814	0.421032
0.209866	1.37945		0.393514	0.099301		0.244817	0.421843
0.210873	1.38094		0.394514	0.099235		0.24582	0.422324
0.211894	1.38206		0.395512	0.099119		0.246819	0.423021
0.212885	1.38364		0.396502	0.098991		0.247823	0.423151
0.213866	1.38535		0.397525	0.098884		0.248797	0.423849
0.214877	1.3873		0.398501	0.098739		0.249808	0.424311
0.215865	1.38839		0.399506	0.098638		0.250816	0.424949
0.216866	1.39052		0.400487	0.098475		0.251828	0.425544
0.217874	1.39179		0.401501	0.098395		0.252823	0.426098
0.218887	1.39488		0.402508	0.098379		0.253826	0.426417
0.219878	1.39588		0.403516	0.098159		0.254805	0.426554
0.220882	1.39755		0.404516	0.0981		0.255826	0.427061
0.221865	1.3998		0.405516	0.097979		0.256818	0.427721
0.222871	1.40199		0.406508	0.097981		0.257807	0.428294
0.223853	1.40294		0.407505	0.097782		0.2588	0.428563
0.224872	1.40577		0.408482	0.097561		0.259803	0.428985
0.225871	1.40769		0.409497	0.097585		0.260818	0.429783
0.226883	1.40955		0.410501	0.097457		0.261797	0.429722
0.227875	1.41142		0.411516	0.0973		0.262802	0.43032
0.228874	1.41386		0.412515	0.097244		0.263826	0.430758
0.229875	1.41548		0.413493	0.09708		0.264805	0.430957
0.230863	1.41787		0.414495	0.097031		0.26581	0.431553
0.231876	1.42001		0.415504	0.096912		0.266831	0.432131
0.232871	1.4227		0.416494	0.096777		0.267805	0.432237
0.233864	1.42508		0.417518	0.096773		0.26881	0.432558
0.234869	1.42766		0.4185	0.096617		0.26982	0.433101
0.235886	1.42956		0.419512	0.096542		0.270802	0.433396
0.236871	1.43171		0.420522	0.096363		0.27181	0.433755
0.237866	1.43402		0.421519	0.096286		0.27281	0.433922
0.238847	1.43655		0.422518	0.096138		0.273814	0.434018
0.239863	1.43897		0.423514	0.096214		0.274818	0.434429
0.240854	1.4415		0.424499	0.096046		0.275807	0.434916
0.241869	1.44453		0.425499	0.095905		0.276807	0.434745
0.242856	1.44685		0.426524	0.095933		0.277793	0.435669
0.243873	1.44932		0.427506	0.095769		0.278802	0.435591
0.244856	1.45136		0.428509	0.095656		0.279812	0.436208
0.245877	1.45429		0.429488	0.095546		0.280802	0.436255
0.246858	1.4564		0.430505	0.095454		0.281801	0.436085
0.247861	1.45877		0.431497	0.095357		0.282778	0.436405
0.248874	1.46096		0.432504	0.095229		0.283792	0.436979
0.24986	1.46366		0.433505	0.095223		0.284801	0.437174
0.250856	1.46681		0.434493	0.095174		0.285793	0.437199
0.251855	1.46902		0.43549	0.094943		0.286789	0.437534
0.252857	1.47157		0.43649	0.094935		0.287777	0.437737
0.253858	1.47432		0.43749	0.094913		0.288788	0.438129
0.254846	1.47644		0.438468	0.094727		0.289785	0.43853
0.255865	1.47946		0.439488	0.094795		0.290789	0.438381
0.256852	1.4818		0.440487	0.094645		0.291791	0.438858
0.25786	1.4845		0.441503	0.094558		0.292791	0.439227
0.258849	1.48732		0.442492	0.0945		0.293785	0.439212
0.259844	1.48998		0.443477	0.094331		0.294797	0.439779
0.260853	1.4937		0.444481	0.094362		0.295785	0.440047
0.261874	1.49577		0.445482	0.094403		0.296799	0.440598
0.262859	1.49777		0.446486	0.094252		0.297773	0.44023
0.263852	1.50048		0.447486	0.094187		0.298785	0.440663
0.264849	1.50309		0.448472	0.094047		0.299791	0.440884
0.265871	1.50573		0.449488	0.094116		0.300799	0.441276
0.26684	1.50845		0.450479	0.093985		0.301768	0.441493
0.267846	1.51086		0.451493	0.09406		0.302771	0.441847
0.268842	1.5137		0.452475	0.093964		0.303781	0.442184
0.269858	1.51637		0.453487	0.093943		0.304783	0.442408
0.270856	1.51914		0.454479	0.093822		0.305781	0.442709
0.271855	1.5214		0.455464	0.093808		0.306783	0.442846
0.27285	1.52469		0.456465	0.093711		0.307785	0.443273
0.273856	1.52723		0.4575	0.09373		0.308765	0.443628
0.274855	1.53001		0.458496	0.093625		0.309775	0.443951
0.275873	1.53241		0.459501	0.093582		0.310787	0.444253
0.276851	1.53519		0.460495	0.093572		0.311784	0.444997
0.277837	1.53801		0.461505	0.093539		0.312779	0.445022
0.278849	1.54054		0.462493	0.093526		0.313793	0.445295
0.279854	1.54415		0.463498	0.093363		0.314784	0.445889
0.280851	1.54696		0.464492	0.093442		0.315776	0.446133
0.281832	1.54922		0.46548	0.093439		0.316766	0.446839
0.282826	1.55143		0.46649	0.093355		0.31777	0.447171
0.28383	1.55414		0.467465	0.093351		0.318769	0.447788
0.284835	1.55642		0.468496	0.093249		0.319776	0.447943
0.28584	1.56023		0.469498	0.093251		0.320781	0.448686
0.286836	1.56316		0.470513	0.093291		0.321765	0.448791
0.287823	1.56539		0.471497	0.093236		0.322785	0.44943
0.28883	1.56819		0.472493	0.093326		0.323769	0.44995
0.289848	1.57102		0.47347	0.093214		0.324798	0.450371
0.290821	1.57371		0.474494	0.093211		0.325768	0.450706
0.291822	1.57625		0.475506	0.093177		0.326772	0.450866
0.292827	1.57915		0.476492	0.09314		0.327795	0.451686
0.293839	1.58231		0.477491	0.093147		0.328768	0.452146
0.294848	1.58534		0.4785	0.093174		0.329785	0.452674
0.295838	1.58811		0.479487	0.093187		0.330762	0.453206
0.296831	1.58992		0.480499	0.093198		0.331772	0.453789
0.297831	1.59311		0.481494	0.093179		0.332778	0.454092
0.298822	1.59635		0.482488	0.093213		0.333757	0.45469
0.299825	1.59957		0.483487	0.093235		0.334768	0.454942
0.300806	1.6017		0.484501	0.093279		0.335761	0.455655
0.30181	1.60464		0.485475	0.093247		0.336767	0.456586
0.302808	1.60832		0.486488	0.093176		0.337766	0.457017
0.303825	1.61097		0.48747	0.093271		0.33876	0.457626
0.304829	1.61345		0.488476	0.093376		0.339777	0.458041
0.305812	1.61626		0.489474	0.093356		0.340768	0.458501
0.306814	1.619		0.49047	0.093252		0.341758	0.459153
0.307804	1.62269		0.491476	0.093478		0.34277	0.459691
0.308832	1.62607		0.492465	0.093459		0.343777	0.460328
0.309833	1.62849		0.493462	0.093505		0.344775	0.460978
0.310809	1.63144		0.494466	0.093561		0.34575	0.461591
0.311825	1.63387		0.495474	0.093531		0.346783	0.462389
0.312829	1.63662		0.49648	0.093587		0.347766	0.463211
0.313828	1.63992		0.497475	0.093648		0.348777	0.463517
0.314832	1.6435		0.498475	0.093769		0.349785	0.464161
0.315838	1.64646		0.499471	0.093814		0.350769	0.464438
0.31683	1.64904		0.50048	0.093859		0.351768	0.465345
0.317809	1.65197		0.501485	0.093914		0.352766	0.465746
0.318809	1.65573		0.502477	0.093976		0.353782	0.466948
0.319823	1.6585		0.503491	0.094188		0.354759	0.467114
0.320815	1.66119		0.504494	0.094179		0.35576	0.467955
0.321808	1.66416		0.505479	0.094235		0.356765	0.468594
0.322808	1.66768		0.506483	0.09439		0.357748	0.469089
0.323826	1.66983		0.507459	0.094506		0.358758	0.469778
0.324813	1.67335		0.508472	0.094606		0.359766	0.470301
0.325815	1.67643		0.509481	0.094616		0.360761	0.470995
0.326818	1.67961		0.510469	0.094695		0.361768	0.471882
0.327813	1.68249		0.511483	0.094806		0.36277	0.472264
0.328833	1.6861		0.512476	0.09496		0.363759	0.47264
0.329829	1.6895		0.513477	0.095016		0.364754	0.473469
0.330809	1.69193		0.514498	0.095162		0.365737	0.473998
0.331803	1.69478		0.515484	0.09527		0.366763	0.474758
0.332809	1.69806		0.516475	0.095446		0.367766	0.475608
0.333821	1.7007		0.517483	0.095518		0.368752	0.476096
0.33481	1.70417		0.518473	0.095623		0.369748	0.476761
0.335804	1.70774		0.519492	0.09574		0.370744	0.477641
0.336801	1.71112		0.520483	0.095826		0.37177	0.47795
0.337816	1.71501		0.521457	0.095979		0.37275	0.478964
0.338811	1.71751		0.522473	0.096153		0.373766	0.479472
0.339827	1.72098		0.523482	0.096391		0.37475	0.479924
0.340816	1.72407		0.524484	0.096489		0.375755	0.480544
0.341812	1.72716		0.525496	0.096673		0.376761	0.481267
0.342817	1.7302		0.526496	0.096807		0.377755	0.4814
0.343836	1.73382		0.527481	0.09697		0.378758	0.482465
0.344809	1.73689		0.528485	0.097119		0.379758	0.483265
0.34583	1.7402		0.529486	0.097308		0.380737	0.483502
0.346803	1.74363		0.530477	0.097485		0.381758	0.483867
0.347803	1.74676		0.531468	0.09756		0.382769	0.48475
0.348834	1.75002		0.532472	0.09778		0.383761	0.485387
0.349814	1.75291		0.533481	0.098059		0.384751	0.485863
0.350819	1.75699		0.534464	0.098125		0.385745	0.486316
0.351807	1.75926		0.535492	0.098457		0.38675	0.486699
0.352808	1.76321		0.536476	0.098545		0.387756	0.487475
0.353812	1.76733		0.537472	0.098895		0.388755	0.488092
0.354816	1.77016		0.538476	0.099007		0.389739	0.488571
0.355809	1.77334		0.539466	0.099235		0.390754	0.488985
0.356821	1.77762		0.540471	0.099496		0.391745	0.490032
0.35782	1.78082		0.541455	0.099707		0.392754	0.490397
0.358811	1.78417		0.542466	0.099995		0.393752	0.490713
0.359804	1.78779		0.543467	0.100184		0.394744	0.49147
0.360791	1.79109		0.544468	0.100476		0.395745	0.49203
0.3618	1.79386		0.545456	0.100675		0.39674	0.49216
0.362803	1.79751		0.546462	0.101021		0.397756	0.492839
0.363802	1.80181		0.547463	0.101108		0.398734	0.493206
0.364793	1.80479		0.548466	0.101389		0.399732	0.49385
0.365801	1.80821		0.549467	0.101736		0.400747	0.494486
0.366802	1.81205		0.550466	0.10203		0.40173	0.494621
0.367788	1.81518		0.55146	0.102245		0.40275	0.495323
0.368805	1.81896		0.552446	0.102622		0.403738	0.495574
0.369792	1.8222		0.553459	0.102905		0.404724	0.495776
0.370782	1.82564		0.554452	0.103148		0.405744	0.496564
0.371793	1.82923		0.555446	0.103448		0.406739	0.496726
0.372795	1.83327		0.55644	0.103778		0.40773	0.497448
0.373796	1.83632		0.557454	0.10415		0.408739	0.497802
0.374784	1.83996		0.558447	0.104461		0.409727	0.498525
0.375796	1.84339		0.559464	0.104704		0.410735	0.498635
0.376782	1.84838		0.56044	0.105077		0.411738	0.498954
0.377798	1.85111		0.561445	0.105535		0.412747	0.499504
0.378794	1.85457		0.562446	0.105821		0.413738	0.499928
0.379774	1.85825		0.563461	0.106174		0.414735	0.500051
0.380775	1.86168		0.564467	0.106535		0.415729	0.500427
0.381787	1.86567		0.565438	0.106798		0.416741	0.501028
0.382792	1.86955		0.566454	0.10726		0.417749	0.501103
0.383774	1.87298		0.567438	0.107604		0.418738	0.501467
0.384773	1.87596		0.568444	0.108038		0.419746	0.501689
0.385789	1.87982		0.569457	0.108469		0.420757	0.502091
0.386793	1.8833		0.570435	0.108852		0.421738	0.502216
0.387792	1.88709		0.571448	0.109321		0.42275	0.502492
0.38879	1.89135		0.572445	0.109641		0.423737	0.50303
0.389778	1.89514		0.57346	0.110103		0.424743	0.50333
0.390789	1.89917		0.574444	0.110554		0.425736	0.503385
0.391786	1.90228		0.575442	0.111013		0.426759	0.503898
0.392782	1.90621		0.576452	0.111425		0.427749	0.503987
0.393793	1.90965		0.577444	0.111888		0.428747	0.504021
0.394773	1.91361		0.578458	0.112376		0.429741	0.50446
0.395775	1.91767		0.579466	0.112852		0.430754	0.504895
0.396779	1.92179		0.580454	0.11333		0.431742	0.505235
0.397793	1.92561		0.581459	0.113857		0.43275	0.505351
0.398779	1.92898		0.582446	0.114379		0.433727	0.505358
0.399772	1.93275		0.583453	0.114863		0.434727	0.505843
0.400756	1.93654		0.58446	0.115323		0.435733	0.505741
0.401794	1.9407		0.585438	0.115858		0.436722	0.506092
0.402782	1.94401		0.586448	0.116352		0.437727	0.506352
0.403763	1.94724		0.587442	0.116847		0.438703	0.506667
0.404779	1.95182		0.588436	0.11742		0.439713	0.506784
0.405779	1.95592		0.589445	0.118053		0.440759	0.507272
0.406791	1.95967		0.590427	0.118633		0.441744	0.507359
0.407781	1.96321		0.591436	0.119262		0.442739	0.50733
0.408781	1.9663		0.59242	0.119851		0.443726	0.507328
0.409763	1.97043		0.593441	0.12048		0.444734	0.507793
0.410767	1.97462		0.594429	0.121162		0.445723	0.508135
0.411778	1.97871		0.595428	0.121626		0.446717	0.508323
0.412782	1.98248		0.596436	0.122269		0.447721	0.508555
0.413765	1.9865		0.597448	0.123004		0.448725	0.508597
0.414756	1.99038		0.598428	0.123613		0.44972	0.508851
0.415774	1.99481		0.599431	0.124261		0.450728	0.509076
0.416769	1.99814		0.60042	0.124891		0.451731	0.509225
0.417765	2.00239		0.601439	0.125647		0.452727	0.509435
0.41878	2.00615		0.602437	0.126435		0.453723	0.509791
0.419786	2.01011		0.603433	0.127062		0.45472	0.510206
0.420772	2.01402		0.604428	0.127752		0.455714	0.510412
0.421778	2.0173		0.605417	0.128469		0.45673	0.510422
0.422771	2.02118		0.606439	0.129203		0.457735	0.510429
0.42377	2.02566		0.607433	0.129988		0.458736	0.510382
0.424776	2.02974		0.608439	0.130669		0.459743	0.510923
0.425764	2.03365		0.60942	0.131523		0.460734	0.511082
0.426781	2.03762		0.610422	0.13216		0.461737	0.511093
0.427777	2.0416		0.611425	0.13319		0.462725	0.511489
0.428779	2.04551		0.612437	0.133856		0.463709	0.511665
0.429768	2.05001		0.613425	0.134742		0.46473	0.51164
0.430788	2.0542		0.614418	0.135657		0.465749	0.512556
0.431776	2.05784		0.615429	0.136497		0.466739	0.512208
0.432784	2.06177		0.616424	0.137213		0.467712	0.512299
0.433778	2.06575		0.617416	0.13815		0.468731	0.512684
0.434769	2.0706		0.618426	0.13903		0.469727	0.513005
0.435765	2.07364		0.619426	0.139969		0.470746	0.513563
0.43677	2.07739		0.620418	0.140826		0.47172	0.513404
0.437755	2.08169		0.621433	0.141851		0.472733	0.513638
0.438758	2.08597		0.622429	0.142695		0.473727	0.513759
0.439749	2.09025		0.623428	0.143656		0.474725	0.513998
0.440773	2.09414		0.624411	0.144596		0.475715	0.514689
0.441758	2.09766		0.625422	0.145547		0.47673	0.515134
0.442751	2.10217		0.626424	0.146496		0.477713	0.514833
0.44374	2.10605		0.627414	0.14762		0.47873	0.515217
0.44476	2.11037		0.628416	0.148729		0.479729	0.515381
0.445755	2.11427		0.629412	0.149718		0.48071	0.515822
0.446752	2.11832		0.630425	0.150759		0.481723	0.515904
0.447755	2.12202		0.631426	0.151888		0.482725	0.516334
0.448755	2.12666		0.632428	0.152953		0.483705	0.516449
0.449755	2.13031		0.633405	0.154007		0.484718	0.516879
0.450755	2.13429		0.634421	0.15513		0.485712	0.517004
0.451754	2.13885		0.635412	0.156171		0.486716	0.517274
0.452754	2.14319		0.636413	0.157386		0.487707	0.517644
0.453745	2.14741		0.637428	0.158607		0.488712	0.518633
0.454746	2.15147		0.638411	0.159712		0.489711	0.518549
0.45574	2.15524		0.639409	0.16087		0.490719	0.518809
0.456743	2.15906		0.640391	0.162024		0.491704	0.518918
0.457764	2.16331		0.641401	0.163199		0.492724	0.519457
0.458758	2.1675		0.642413	0.164471		0.493718	0.52007
0.459777	2.17145		0.643403	0.165832		0.494712	0.520122
0.460782	2.17646		0.6444	0.166952		0.495709	0.520343
0.461776	2.17978		0.6454	0.168208		0.496703	0.520694
0.462759	2.184		0.646405	0.169628		0.497716	0.521075
0.463757	2.18796		0.647391	0.170858		0.498712	0.521401
0.464765	2.19189		0.648399	0.172288		0.499714	0.521715
0.465758	2.19605		0.649392	0.173567		0.500726	0.522506
0.466763	2.20044		0.650402	0.175107		0.501725	0.522938
0.467741	2.20496		0.651411	0.176375		0.50272	0.52315
0.46875	2.20856		0.652414	0.17778		0.503725	0.523846
0.469747	2.21292		0.653406	0.179295		0.504722	0.523965
0.470758	2.2171		0.654407	0.180758		0.505727	0.524804
0.471757	2.22198		0.655405	0.182142		0.506724	0.524797
0.472742	2.22609		0.656415	0.183635		0.507723	0.525463
0.473764	2.23031		0.657414	0.185157		0.508711	0.526038
0.474738	2.23415		0.658398	0.186708		0.509706	0.526228
0.475761	2.23879		0.659396	0.188249		0.5107	0.526769
0.476744	2.24239		0.660397	0.189753		0.511712	0.527233
0.477758	2.2468		0.661404	0.1914		0.512707	0.528219
0.478754	2.25092		0.662406	0.193028		0.513721	0.52869
0.479745	2.25447		0.663417	0.194593		0.514722	0.528644
0.480745	2.25907		0.664394	0.196261		0.515713	0.529717
0.481746	2.26327		0.665387	0.197809		0.51672	0.530273
0.482737	2.268		0.666404	0.199486		0.517716	0.530645
0.483737	2.27177		0.667389	0.201118		0.51871	0.531155
0.484747	2.27558		0.6684	0.202862		0.519704	0.53179
0.48575	2.28069		0.669388	0.204658		0.520712	0.531994
0.486746	2.28432		0.670391	0.206367		0.521707	0.533282
0.487734	2.28847		0.671406	0.208164		0.522716	0.533828
0.488727	2.29244		0.672403	0.210048		0.523713	0.534177
0.489737	2.29739		0.673388	0.211795		0.524712	0.535223
0.490738	2.30181		0.674387	0.213646		0.525717	0.535771
0.491748	2.30589		0.675393	0.215441		0.526699	0.536375
0.492732	2.31074		0.676404	0.217348		0.527708	0.537427
0.493727	2.31449		0.677396	0.219174		0.528733	0.538114
0.494741	2.31884		0.678389	0.221164		0.529726	0.538485
0.495732	2.32271		0.679402	0.223138		0.530712	0.539292
0.49675	2.32733		0.680389	0.224984		0.531715	0.540146
0.497743	2.33095		0.681391	0.227056		0.532709	0.54133
0.498742	2.33556		0.682381	0.228966		0.53371	0.541939
0.499735	2.33997		0.683378	0.231047		0.534709	0.542518
0.500738	2.34428		0.684397	0.233058		0.535723	0.543502
0.501745	2.34821		0.685394	0.23508		0.536718	0.544404
0.502735	2.35258		0.686401	0.237173		0.537709	0.545326
0.503722	2.35736		0.687378	0.239366		0.538718	0.546174
0.504742	2.36176		0.688393	0.241448		0.539712	0.546944
0.505732	2.36551		0.689379	0.243593		0.540711	0.547954
0.506742	2.3706		0.690385	0.245799		0.541696	0.549002
0.507731	2.37423		0.691389	0.24794		0.542695	0.549882
0.508737	2.37799		0.692377	0.250071		0.543708	0.550966
0.509735	2.38272		0.693376	0.252354		0.544721	0.551802
0.510734	2.38687		0.694371	0.25449		0.5457	0.552754
0.511721	2.39217		0.695385	0.256784		0.546705	0.554348
0.512744	2.39685		0.696391	0.259143		0.547706	0.555189
0.513728	2.40089		0.697372	0.261472		0.548715	0.556555
0.514736	2.40416		0.698371	0.263739		0.549701	0.557086
0.515732	2.4087		0.699382	0.266145		0.550706	0.558712
0.516719	2.41372		0.700375	0.26845		0.551699	0.559883
0.517749	2.41795		0.701384	0.270764		0.552706	0.561045
0.518727	2.42202		0.702364	0.27321		0.5537	0.562326
0.519736	2.42642		0.703369	0.275756		0.554716	0.563513
0.520729	2.4303		0.704386	0.278155		0.555691	0.564506
0.521716	2.43452		0.705377	0.280619		0.556699	0.565983
0.522735	2.44016		0.706394	0.283189		0.557691	0.567044
0.52374	2.44392		0.70737	0.285745		0.558696	0.568557
0.524731	2.44809		0.708381	0.28826		0.5597	0.569751
0.525725	2.4522		0.709379	0.29066		0.560687	0.571371
0.52671	2.45656		0.710382	0.293377		0.561683	0.572848
0.527724	2.46091		0.711364	0.295975		0.562706	0.574274
0.528729	2.46573		0.71237	0.298568		0.563691	0.575658
0.529721	2.47012		0.71337	0.301199		0.564694	0.577242
0.53072	2.47436		0.714374	0.303933		0.565692	0.57909
0.53172	2.47926		0.715369	0.306726		0.566686	0.580823
0.532719	2.48308		0.716375	0.309282		0.567677	0.582284
0.533712	2.48706		0.717388	0.312098		0.56868	0.58345
0.534723	2.49214		0.718386	0.315018		0.569693	0.585567
0.535712	2.49634		0.719381	0.317735		0.570688	0.587045
0.536719	2.50083		0.720376	0.320555		0.571675	0.588858
0.537732	2.50539		0.72138	0.323322		0.572679	0.590492
0.538729	2.50974		0.722386	0.326128		0.573695	0.592228
0.539727	2.51361		0.723391	0.328999		0.574702	0.594253
0.540713	2.51862		0.724396	0.331989		0.575684	0.595918
0.541704	2.52286		0.725404	0.334848		0.576683	0.598243
0.542715	2.52693		0.726378	0.337752		0.577701	0.600158
0.543721	2.53203		0.727388	0.340681		0.57869	0.602213
0.544717	2.5359		0.728389	0.343682		0.579699	0.603974
0.545696	2.54019		0.729395	0.346632		0.580695	0.606382
0.546727	2.54517		0.730378	0.349678		0.581684	0.608016
0.547718	2.54908		0.731386	0.352733		0.582695	0.610386
0.548716	2.55385		0.732369	0.355798		0.583701	0.612284
0.5497	2.55806		0.733385	0.358894		0.584691	0.614846
0.550694	2.56356		0.734396	0.362055		0.585698	0.617242
0.551719	2.56826		0.735391	0.365182		0.586684	0.619445
0.552707	2.57238		0.736377	0.368358		0.587692	0.621764
0.553702	2.57631		0.737385	0.371515		0.588685	0.624455
0.554708	2.58045		0.738393	0.374861		0.589675	0.626523
0.555702	2.58462		0.73939	0.378037		0.590675	0.629077
0.556708	2.58981		0.740399	0.381383		0.591662	0.631626
0.557709	2.59415		0.741378	0.384629		0.592686	0.634366
0.558702	2.5984		0.742383	0.387855		0.593666	0.636675
0.559703	2.60316		0.743383	0.39126		0.59466	0.639968
0.560703	2.60766		0.744375	0.394556		0.595681	0.642678
0.561702	2.61226		0.745388	0.39797		0.596674	0.64494
0.56271	2.61603		0.746377	0.401414		0.597685	0.648163
0.563707	2.62052		0.747377	0.404763		0.598675	0.651173
0.56471	2.62499		0.748378	0.408344		0.599682	0.65394
0.56569	2.62963		0.749379	0.411745		0.600683	0.656936
0.566713	2.63449		0.750375	0.415374		0.601683	0.659737
0.567688	2.63869		0.751371	0.418848		0.602667	0.66314
0.568712	2.64353		0.752388	0.422463		0.603697	0.66608
0.569695	2.64807		0.753389	0.426054		0.604679	0.669841
0.570687	2.65227		0.754391	0.429643		0.60567	0.672818
0.571698	2.65634		0.755389	0.433215		0.606676	0.676385
0.57268	2.66089		0.756365	0.436993		0.607676	0.679761
0.573705	2.66625		0.757371	0.440753		0.608681	0.683201
0.574696	2.67092		0.75839	0.444501		0.609666	0.686868
0.575701	2.67421		0.759372	0.448255		0.610672	0.690214
0.576689	2.67879		0.76037	0.451999		0.611672	0.693668
0.577704	2.68344		0.761371	0.455965		0.61268	0.697534
0.578713	2.68734		0.762378	0.459787		0.613656	0.701377
0.579704	2.6922		0.763371	0.463626		0.614665	0.705382
0.580701	2.69669		0.764376	0.467614		0.615667	0.709224
0.581712	2.70116		0.765395	0.471668		0.61667	0.71332
0.582707	2.70476		0.76638	0.47544		0.617679	0.717068
0.583704	2.71004		0.767368	0.479545		0.618676	0.720895
0.584693	2.71513		0.768375	0.483669		0.619661	0.72552
0.5857	2.71923		0.769368	0.487674		0.620685	0.729886
0.586705	2.72319		0.770409	0.491865		0.621684	0.734097
0.5877	2.72811		0.771396	0.495903		0.622684	0.738529
0.588703	2.73267		0.772394	0.500198		0.623682	0.743233
0.589688	2.73764		0.773387	0.504272		0.624662	0.747667
0.59069	2.74169		0.774376	0.508597		0.625674	0.752552
0.591704	2.74598		0.775383	0.512844		0.626675	0.757122
0.592694	2.75058		0.776393	0.517226		0.62766	0.762045
0.593696	2.75503		0.777386	0.521518		0.62866	0.766691
0.594695	2.75974		0.778372	0.526		0.629662	0.771742
0.595684	2.76343		0.779399	0.530389		0.630662	0.776767
0.59669	2.76923		0.780388	0.534914		0.63166	0.781771
0.597695	2.77296		0.781378	0.539307		0.63265	0.787191
0.598698	2.77756		0.782393	0.543906		0.633664	0.792092
0.599679	2.78273		0.783382	0.548249		0.634654	0.797688
0.600676	2.78754		0.784391	0.552878		0.635652	0.803093
0.601696	2.79207		0.785382	0.557541		0.636663	0.808882
0.6027	2.79644		0.78638	0.562335		0.637657	0.814538
0.603685	2.80054		0.787377	0.567074		0.638652	0.820007
0.604665	2.8052		0.788379	0.571656		0.63967	0.825946
0.605684	2.80991		0.789385	0.576478		0.640648	0.831557
0.606677	2.81457		0.7904	0.581279		0.641643	0.837756
0.607698	2.81952		0.791387	0.586171		0.642657	0.844167
0.608686	2.8248		0.792386	0.591161		0.643654	0.850308
0.609658	2.82944		0.793384	0.596078		0.644659	0.8564
0.610682	2.83382		0.794395	0.601107		0.645666	0.863004
0.611681	2.8386		0.795375	0.606066		0.646646	0.869192
0.61269	2.84326		0.796364	0.611125		0.647656	0.875821
0.613689	2.84749		0.797385	0.616186		0.648649	0.882566
0.614681	2.85289		0.798391	0.621373		0.649642	0.889226
0.615674	2.8581		0.799385	0.626513		0.650665	0.896353
0.616677	2.86188		0.800385	0.63173		0.651656	0.903078
0.617689	2.86708		0.80138	0.637028		0.652663	0.909925
0.618683	2.8716		0.802386	0.642137		0.653666	0.917466
0.619667	2.87625		0.803376	0.6476		0.654674	0.924909
0.620681	2.88131		0.804376	0.652922		0.655674	0.932227
0.621677	2.88626		0.805377	0.658289		0.656676	0.939411
0.622681	2.89153		0.806363	0.663709		0.657672	0.947099
0.623688	2.89581		0.807391	0.669126		0.658652	0.954652
0.624674	2.90098		0.808387	0.674568		0.659655	0.962387
0.625665	2.90559		0.809383	0.680075		0.660674	0.970258
0.626673	2.91104		0.810373	0.685766		0.661665	0.977869
0.627672	2.91663		0.811377	0.691327		0.662681	0.986707
0.628688	2.92144		0.812395	0.696914		0.663659	0.994432
0.62967	2.92641		0.81339	0.702744		0.664683	1.00268
0.630671	2.9319		0.814393	0.708516		0.665687	1.01098
0.631668	2.93611		0.815383	0.714192		0.666674	1.01933
0.63267	2.94032		0.816409	0.720066		0.669179	1.04004
0.633683	2.94601		0.817397	0.725867		0.670182	1.04872
0.634658	2.95159		0.818373	0.731556		0.67117	1.05799
0.635672	2.95642		0.819379	0.737411		0.672168	1.06692
0.636676	2.96218		0.820382	0.743278		0.673173	1.07629
0.637683	2.96715		0.821395	0.749391		0.674182	1.08548
0.638665	2.97235		0.822387	0.755307		0.675172	1.09534
0.639663	2.97722		0.823386	0.761195		0.676172	1.10437
0.64066	2.98215		0.824374	0.767092		0.677172	1.11389
0.641661	2.98848		0.825364	0.773254		0.678176	1.12329
0.642677	2.99378		0.826383	0.779409		0.679161	1.13287
0.643658	2.99959		0.827396	0.785434		0.680169	1.14251
0.644665	3.00519		0.828372	0.791295		0.681167	1.1526
0.645691	3.01114		0.829388	0.797527		0.682182	1.16283
0.646668	3.01709		0.830388	0.803724		0.683161	1.17285
0.647667	3.02339		0.831377	0.809915		0.684167	1.18306
0.64866	3.02877		0.832371	0.815989		0.685157	1.19303
0.649655	3.03402		0.833378	0.822317		0.686179	1.20332
0.650659	3.03942		0.834382	0.828561		0.687181	1.21377
0.651652	3.04577		0.835374	0.834806		0.688161	1.22452
0.65266	3.05159		0.836381	0.841017		0.689181	1.23522
0.653667	3.05799		0.837402	0.847425		0.690176	1.24576
0.654655	3.06458		0.838391	0.853648		0.691173	1.25656
0.655664	3.07016		0.839377	0.859909		0.692176	1.26702
0.656669	3.07661		0.84037	0.866413		0.693163	1.27826
0.657664	3.08251		0.841383	0.872635		0.694174	1.28957
0.658633	3.08985		0.842379	0.87918		0.695172	1.30058
0.659661	3.09551		0.84339	0.88542		0.696179	1.31177
0.660661	3.10288		0.844376	0.89176		0.697179	1.3232
0.661654	3.10891		0.845379	0.898003		0.698168	1.33462
0.662676	3.11584		0.846364	0.904389		0.699168	1.34613
0.663651	3.12256		0.847385	0.910791		0.700169	1.3578
0.664659	3.12965		0.848391	0.917455		0.701176	1.36963
0.665657	3.13626		0.849378	0.923679		0.70217	1.38112
0.666661	3.14386		0.850376	0.930243		0.703169	1.39293
0.667644	3.15062		0.85137	0.936676		0.704162	1.4046
0.66864	3.15795		0.852393	0.94323		0.705159	1.41686
0.669654	3.16527		0.853386	0.949669		0.706168	1.42835
0.670654	3.1729		0.854397	0.956195		0.707161	1.441
0.671641	3.17998		0.855389	0.96267		0.70817	1.45318
0.672644	3.18802		0.856375	0.969121		0.709158	1.46546
0.673644	3.19486		0.857395	0.975568		0.71017	1.47785
0.674645	3.20255		0.858396	0.981948		0.711168	1.49012
0.675664	3.21052		0.859367	0.988455		0.712155	1.50304
0.676651	3.21912		0.860395	0.995024		0.713161	1.51575
0.677656	3.22642		0.861392	1.00134		0.714165	1.52808
0.67866	3.23487		0.862388	1.0076		0.715173	1.54047
0.679634	3.24309		0.863377	1.01395		0.716172	1.55307
0.680649	3.25163		0.864386	1.02043		0.717155	1.56674
0.681651	3.26		0.865398	1.02695		0.718171	1.57961
0.682654	3.26935		0.867903	1.042		0.719187	1.59233
0.68364	3.27764		0.868879	1.0483		0.720158	1.60506
0.684629	3.28666		0.869901	1.05485		0.721167	1.61834
0.685645	3.2961		0.870912	1.06117		0.722175	1.63214
0.686646	3.30568		0.871905	1.06758		0.723161	1.6446
0.687659	3.31469		0.872905	1.07414		0.724172	1.65845
0.688645	3.32361		0.873891	1.08051		0.725176	1.67179
0.689635	3.33309		0.8749	1.08659		0.726158	1.68519
0.690646	3.34192		0.875892	1.09274		0.727181	1.69842
0.691647	3.35118		0.876897	1.09915		0.728148	1.71207
0.69264	3.36142		0.87791	1.10523		0.729172	1.72626
0.693645	3.37105		0.878895	1.1114		0.730164	1.73913
0.694635	3.38177		0.879907	1.11795		0.731202	1.75326
0.695631	3.3919		0.880882	1.12409		0.732178	1.76706
0.696652	3.40258		0.881891	1.1303		0.733165	1.78064
0.69764	3.41258		0.882872	1.13651		0.734176	1.79455
0.698636	3.42338		0.88388	1.1425		0.73518	1.80861
0.699636	3.43436		0.884887	1.1491		0.736182	1.82251
0.700641	3.44515		0.885886	1.155		0.737179	1.83644
0.701631	3.45633		0.886909	1.16132		0.738181	1.85062
0.702641	3.46755		0.887895	1.16731		0.739171	1.86511
0.703636	3.47835		0.888911	1.17352		0.740181	1.87979
0.704633	3.48977		0.889896	1.17963		0.741161	1.89356
0.705614	3.5025		0.890908	1.18571		0.742155	1.90788
0.706619	3.51364		0.891906	1.19166		0.743169	1.92162
0.70762	3.52586		0.892902	1.1977		0.744159	1.9365
0.708632	3.53796		0.893907	1.20373		0.745148	1.95068
0.709624	3.54978		0.894906	1.20972		0.746149	1.96528
0.710623	3.56242		0.895899	1.21575		0.747152	1.97985
0.711631	3.57554		0.896891	1.22168		0.748135	1.99408
0.712643	3.5881		0.897889	1.22735		0.749156	2.00921
0.713623	3.60119		0.898907	1.23306		0.750162	2.02386
0.714625	3.61347		0.899894	1.23913		0.751146	2.0384
0.715624	3.62595		0.900903	1.24474		0.752149	2.05339
0.716625	3.64024		0.901893	1.25073		0.75315	2.06803
0.717629	3.65417		0.902894	1.25645		0.754149	2.08312
0.718631	3.66762		0.903894	1.26218		0.755155	2.09767
0.719642	3.68128		0.904888	1.26799		0.756149	2.11299
0.720645	3.69427		0.905897	1.27408		0.757143	2.12797
0.721643	3.7095		0.906892	1.27987		0.758153	2.14279
0.722641	3.72374		0.907885	1.28567		0.759162	2.15838
0.723632	3.73797		0.908889	1.2913		0.760154	2.17321
0.724652	3.7531		0.909876	1.2971		0.761151	2.18836
0.725637	3.76736		0.910895	1.30307		0.762149	2.20356
0.726625	3.78225		0.911887	1.30872		0.763163	2.21888
0.727644	3.79696		0.912887	1.31443		0.76416	2.23368
0.728643	3.81243		0.913892	1.32021		0.765137	2.24917
0.729647	3.82811		0.914889	1.32592		0.766149	2.26522
0.730661	3.84401		0.915897	1.33197		0.767147	2.28042
0.731644	3.85843		0.916903	1.3374		0.76815	2.29576
0.732653	3.87482		0.917873	1.3432		0.769135	2.31105
0.733653	3.89092		0.918899	1.34894		0.770164	2.32676
0.734653	3.90737		0.919885	1.35441		0.771162	2.34266
0.735656	3.92371		0.92089	1.35995		0.772155	2.35772
0.736644	3.9387		0.921895	1.36544		0.773163	2.37377
0.737655	3.9556		0.922909	1.37088		0.774161	2.38915
0.738629	3.97278		0.923886	1.3762		0.775162	2.40508
0.739654	3.99064		0.924888	1.38181		0.776151	2.42067
0.740659	4.00709		0.925879	1.38759		0.777163	2.43694
0.741647	4.02442		0.926889	1.39309		0.778166	2.45292
0.74264	4.04173		0.927892	1.39884		0.779168	2.46859
0.743652	4.05986		0.928897	1.40453		0.780171	2.4849
0.744642	4.07757		0.929886	1.40997		0.781161	2.50062
0.745649	4.09485		0.930879	1.41549		0.782163	2.51683
0.746639	4.1127		0.931885	1.42107		0.78315	2.5328
0.747641	4.13022		0.932879	1.42638		0.784149	2.54882
0.748645	4.1488		0.933871	1.43192		0.78516	2.56479
0.749644	4.16649		0.934881	1.43735		0.786161	2.58134
0.750634	4.18562		0.935881	1.44281		0.787163	2.59783
0.751631	4.20395		0.936879	1.44833		0.788154	2.61382
0.752652	4.22291		0.937887	1.45369		0.789163	2.63019
0.753626	4.24092		0.938881	1.45937		0.790152	2.64656
0.754634	4.26064		0.939886	1.46474		0.791164	2.66316
0.755637	4.27989		0.940875	1.47033		0.792155	2.67944
0.756632	4.29897		0.941894	1.47609		0.793149	2.69589
0.757627	4.31847		0.94288	1.48142		0.79416	2.71219
0.758631	4.33799		0.94388	1.48677		0.795123	2.72856
0.759639	4.3585		0.944887	1.49241		0.796138	2.74554
0.760636	4.37867		0.945874	1.49788		0.797144	2.76233
0.76162	4.39746		0.946861	1.50357		0.798145	2.77907
0.762632	4.41838		0.947866	1.50916		0.799152	2.79545
0.763637	4.43883		0.948859	1.51483		0.800125	2.81224
0.764624	4.45892		0.949874	1.52046		0.801141	2.82933
0.765618	4.47902		0.950869	1.52599		0.802151	2.84657
0.76662	4.50002		0.951872	1.53146		0.803139	2.86326
0.767624	4.52081		0.952873	1.53707		0.804142	2.88066
0.76862	4.54103		0.953869	1.54264		0.805146	2.89705
0.76963	4.56191		0.954862	1.54813		0.806139	2.91427
0.770645	4.5833		0.955871	1.55386		0.807143	2.932
0.771632	4.6046		0.956878	1.55945		0.80815	2.94848
0.772641	4.6254		0.957864	1.56507		0.809146	2.96557
0.77365	4.6463		0.958849	1.57051		0.81016	2.98277
0.774662	4.66732		0.959857	1.57616		0.811151	2.9999
0.775633	4.68953		0.96086	1.58198		0.812164	3.01715
0.776636	4.71147		0.961846	1.58769		0.813157	3.03475
0.777645	4.73258		0.962851	1.5936		0.814162	3.05183
0.778645	4.75492		0.963859	1.59944		0.81514	3.06911
0.779639	4.77623		0.964858	1.60511		0.816143	3.08689
0.780649	4.79805		0.965853	1.61097		0.817142	3.10452
0.78164	4.82005		0.966867	1.61696		0.818144	3.12167
0.782643	4.84279		0.967867	1.62267		0.819156	3.1395
0.783647	4.86513		0.968879	1.62852		0.820147	3.15688
0.78465	4.88718		0.969865	1.6342		0.821138	3.17449
0.785653	4.90922		0.970867	1.63993		0.822164	3.19258
0.786624	4.93184		0.97186	1.64604		0.823148	3.2097
0.787642	4.95407		0.972867	1.65202		0.824142	3.22748
0.788632	4.97604		0.973863	1.65795		0.825134	3.2454
0.78963	4.99949		0.974859	1.66431		0.826131	3.26307
0.790618	5.02158		0.975859	1.67024		0.827139	3.28058
0.791651	5.04425		0.976857	1.67653		0.828158	3.2987
0.79263	5.0661		0.977853	1.68269		0.829131	3.31665
0.793614	5.08858		0.978855	1.68869		0.830141	3.33424
0.794636	5.11058		0.979863	1.6945		0.831127	3.35207
0.79563	5.13376		0.980848	1.70076		0.832135	3.36996
0.796615	5.15696		0.981845	1.70674		0.83314	3.38808
0.797616	5.17929		0.982848	1.71323		0.83413	3.40584
0.798618	5.20246		0.983848	1.71978		0.835135	3.42376
0.799628	5.22595		0.984856	1.72564		0.836144	3.44236
0.800606	5.24811		0.985862	1.73182		0.837138	3.46022
0.801626	5.27255		0.986858	1.73848		0.838135	3.47812
0.802612	5.29484		0.987856	1.7446		0.83913	3.49622
0.803615	5.31804		0.988868	1.75126		0.84013	3.51417
0.804605	5.34071		0.989862	1.75798		0.841132	3.53198
0.805614	5.36356		0.990839	1.76442		0.842146	3.5504
0.806615	5.38652		0.991848	1.77066		0.843142	3.56816
0.807619	5.40978		0.992852	1.77725		0.844136	3.58633
0.808617	5.43309		0.993854	1.78416		0.845125	3.60413
0.809631	5.45512		0.994855	1.79065		0.846107	3.6222
0.810615	5.47877		0.995834	1.79723		0.847128	3.64066
0.811618	5.50084		0.996853	1.80415		0.848107	3.65872
0.812628	5.52359		0.997841	1.81081		0.849121	3.67684
0.813616	5.54731		0.998847	1.81784		0.850113	3.69519
0.814629	5.57037		0.99959	1.82278		0.851134	3.71342
0.81563	5.59245		0.99989	1.82477		0.852107	3.73168
0.816624	5.61502		0.999343	1.80706		0.853124	3.75004
0.817624	5.63814		0.998334	1.78089		0.854119	3.76879
0.818625	5.66022		0.997357	1.75713		0.855125	3.78678
0.819619	5.68282		0.996344	1.73432		0.856119	3.80571
0.820618	5.70732		0.995345	1.71185		0.857128	3.82381
0.821624	5.73102		0.994343	1.69026		0.858125	3.84234
0.822617	5.75217		0.993338	1.6693		0.859126	3.86092
0.82363	5.77514		0.992335	1.64897		0.860133	3.87931
0.824638	5.79745		0.991342	1.62884		0.861116	3.89755
0.825619	5.82059		0.990341	1.60909		0.862111	3.91616
0.826619	5.84318		0.989351	1.58983		0.86313	3.93462
0.827617	5.86514		0.988341	1.57023		0.864116	3.95309
0.828621	5.88739		0.987335	1.5518		0.865108	3.97166
0.829612	5.91108		0.986346	1.53349		0.866123	3.99035
0.830612	5.93272		0.985344	1.51492		0.867131	4.00951
0.831622	5.95457		0.984361	1.49694		0.868113	4.02827
0.832625	5.97757		0.983348	1.47955		0.869126	4.04686
0.833611	5.99893		0.982343	1.46165		0.870104	4.06566
0.83461	6.02191		0.981336	1.44446		0.871115	4.08434
0.83559	6.04371		0.980366	1.42747		0.872089	4.10288
0.836623	6.06595		0.979349	1.41057		0.873104	4.12216
0.837631	6.08855		0.978355	1.39421		0.874106	4.14121
0.838608	6.11018		0.977359	1.37804		0.875115	4.1606
0.839615	6.13232		0.976368	1.36198		0.876113	4.17957
0.840624	6.1551		0.975355	1.34597		0.877128	4.19849
0.841618	6.1767		0.974365	1.33044		0.878121	4.21853
0.842606	6.19829		0.973371	1.31497		0.879101	4.23712
0.843608	6.21948		0.972365	1.29974		0.880113	4.25692
0.844599	6.24192		0.971353	1.28489		0.881119	4.27629
0.845598	6.26291		0.970378	1.2698		0.882113	4.29537
0.846619	6.2845		0.969378	1.25542		0.883094	4.31513
0.847611	6.30644		0.968375	1.24066		0.884091	4.33513
0.848614	6.32731		0.967363	1.22643		0.885116	4.35497
0.849614	6.34937		0.966369	1.21176		0.886099	4.37472
0.850597	6.37142		0.965358	1.19807		0.887102	4.39467
0.851609	6.39306		0.964359	1.18404		0.888111	4.41467
0.852623	6.41455		0.963343	1.17019		0.889108	4.4351
0.853617	6.43561		0.962356	1.15673		0.890104	4.45531
0.854605	6.45686		0.961351	1.14321		0.891104	4.47543
0.855594	6.4775		0.960364	1.12989		0.892099	4.49608
0.856613	6.49914		0.95935	1.11676		0.893106	4.51635
0.857614	6.52186		0.958353	1.10378		0.894096	4.53751
0.8586	6.54242		0.957349	1.09091		0.89511	4.55815
0.859616	6.56404		0.956362	1.0784		0.8961	4.579
0.86061	6.58491		0.955371	1.06566		0.897092	4.59986
0.861607	6.60599		0.954362	1.05354		0.898084	4.62098
0.862601	6.62694		0.95335	1.04111		0.899095	4.64244
0.863621	6.6479		0.952343	1.02913		0.90009	4.66416
0.864621	6.66849		0.95137	1.017		0.901073	4.68513
0.865615	6.68912		0.95036	1.00515		0.902084	4.70718
0.866597	6.71114		0.949366	0.993446		0.903082	4.72895
0.867608	6.73055		0.948357	0.981878		0.90407	4.75077
0.868588	6.75151		0.947365	0.970641		0.905087	4.77305
0.869593	6.7747		0.946382	0.959562		0.90609	4.79515
0.870608	6.79486		0.945381	0.948178		0.907086	4.81784
0.871609	6.81498		0.944362	0.93712		0.90808	4.84004
0.872596	6.83459		0.94337	0.926242		0.909079	4.86307
0.873585	6.85591		0.942375	0.915293		0.910077	4.88573
0.874601	6.87625		0.941368	0.904596		0.911082	4.90895
0.875599	6.89649		0.940371	0.893842		0.912094	4.93192
0.87659	6.91756		0.939365	0.883425		0.91307	4.95515
0.877598	6.93902		0.93837	0.872856		0.91407	4.97985
0.878591	6.96029		0.93737	0.862721		0.915087	5.00323
0.879589	6.98139		0.936397	0.852735		0.916085	5.02743
0.880593	7.00264		0.935379	0.842566		0.917086	5.05128
0.8816	7.02308		0.934379	0.832631		0.918083	5.07594
0.882598	7.04397		0.93339	0.822764		0.919091	5.10057
0.883593	7.0654		0.932378	0.81323		0.920085	5.12498
0.884601	7.0853		0.931393	0.803751		0.921079	5.14964
0.885604	7.10644		0.930396	0.79407		0.922092	5.1756
0.886599	7.12817		0.929401	0.784651		0.923082	5.20108
0.887592	7.14836		0.928386	0.775611		0.924097	5.22594
0.888594	7.16877		0.927372	0.766326		0.925097	5.25222
0.889586	7.18886		0.926391	0.757238		0.9261	5.27833
0.890607	7.21098		0.925396	0.748136		0.92708	5.30364
0.891601	7.23178		0.924393	0.73932		0.928082	5.32989
0.892605	7.25331		0.923381	0.730521		0.929082	5.3568
0.8936	7.27621		0.922385	0.721868		0.930083	5.38341
0.894604	7.29714		0.921383	0.713232		0.931074	5.41024
0.895598	7.3182		0.92038	0.704909		0.932077	5.43739
0.896593	7.33941		0.919379	0.696447		0.933072	5.46423
0.897611	7.36059		0.91838	0.688124		0.934078	5.49191
0.898593	7.38365		0.917367	0.679826		0.935091	5.52033
0.8996	7.40441		0.9164	0.671665		0.936081	5.54839
0.900578	7.42732		0.915358	0.663586		0.937078	5.5761
0.901591	7.44737		0.91439	0.655662		0.938096	5.60477
0.902586	7.46922		0.913382	0.647826		0.939077	5.63353
0.903592	7.49208		0.912392	0.640133		0.940076	5.66272
0.90459	7.51391		0.9114	0.632638		0.941077	5.69189
0.905605	7.53579		0.910389	0.624903		0.942077	5.72168
0.906581	7.55853		0.909391	0.617581		0.943074	5.75064
0.907583	7.58068		0.90839	0.610088		0.944076	5.7809
0.908573	7.60365		0.907394	0.602885		0.945094	5.81078
0.909596	7.62598		0.906392	0.595589		0.946088	5.84138
0.910599	7.64912		0.905384	0.588582		0.947072	5.87196
0.911605	7.67201		0.904379	0.581399		0.948051	5.90252
0.912587	7.69471		0.903374	0.574519		0.949077	5.93405
0.91358	7.71904		0.902396	0.567766		0.950076	5.96523
0.914581	7.74116		0.901373	0.560969		0.951076	5.99721
0.915585	7.76533		0.900397	0.554328		0.952063	6.02886
0.916591	7.79063		0.899395	0.547639		0.95306	6.06141
0.917582	7.81381		0.898407	0.541046		0.954068	6.09348
0.918573	7.83576		0.897392	0.534748		0.95508	6.12581
0.919577	7.8621		0.896414	0.528339		0.956066	6.15893
0.92058	7.88571		0.895412	0.521931		0.957068	6.19207
0.921601	7.91097		0.894403	0.515703		0.958075	6.22537
0.922579	7.93642		0.893416	0.509493		0.959072	6.2589
0.923595	7.96105		0.892416	0.503355		0.960082	6.29277
0.924589	7.98588		0.891394	0.497315		0.961068	6.32691
0.925591	8.01125		0.890402	0.491427		0.962066	6.36091
0.926591	8.03644		0.889398	0.485333		0.963081	6.39608
0.927581	8.06303		0.88839	0.479716		0.964077	6.43101
0.928581	8.08913		0.88667	0.470264		0.965079	6.46615
0.929585	8.11475		0.884942	0.460974		0.966081	6.50188
0.930578	8.14209		0.883927	0.455307		0.967085	6.53746
0.931593	8.16896		0.882931	0.449981		0.968082	6.57372
0.932577	8.19697		0.88195	0.444631		0.969072	6.60975
0.933587	8.22237		0.880934	0.439343		0.970091	6.64645
0.934575	8.25013		0.879938	0.433944		0.971079	6.68312
0.935573	8.27785		0.878932	0.428216		0.97208	6.72046
0.936577	8.30644		0.877925	0.423029		0.973093	6.75754
0.937577	8.33514		0.87694	0.417961		0.974076	6.79537
0.938571	8.36277		0.875928	0.412942		0.975089	6.83279
0.939577	8.3913		0.874936	0.408088		0.976058	6.87077
0.940564	8.42074		0.873931	0.40319		0.977064	6.90919
0.94157	8.45086		0.872929	0.398526		0.978064	6.94776
0.942564	8.48095		0.871939	0.393682		0.979076	6.98673
0.94357	8.50974		0.870946	0.389033		0.980083	7.0266
0.944571	8.54022		0.869934	0.384475		0.981046	7.06556
0.945601	8.57129		0.868926	0.379947		0.98208	7.10576
0.946577	8.60237		0.867928	0.375477		0.983073	7.1458
0.947561	8.63324		0.866946	0.371088		0.984081	7.18594
0.948563	8.66297		0.865935	0.36694		0.985072	7.22646
0.949568	8.6942		0.864946	0.362538		0.98605	7.26705
0.950561	8.72619		0.863928	0.358346		0.987059	7.30852
0.95156	8.75813		0.862941	0.354162		0.988064	7.34994
0.952563	8.79081		0.861935	0.349982		0.989076	7.39255
0.953556	8.82196		0.860932	0.345811		0.990059	7.43385
0.954553	8.85697		0.859946	0.34184		0.991049	7.47598
0.955561	8.88952		0.858937	0.337957		0.992058	7.51883
0.956556	8.9247		0.857942	0.33395		0.993058	7.56202
0.957567	8.95969		0.856922	0.33009		0.994066	7.60516
0.958582	8.99444		0.855939	0.326314		0.995063	7.6485
0.959577	9.02919		0.854945	0.322638		0.996057	7.69218
0.960565	9.06417		0.853941	0.319014		0.997056	7.73603
0.961554	9.10056		0.852957	0.315314		0.998063	7.7805
0.962556	9.13593		0.851957	0.311651		0.999057	7.82466
0.96358	9.17215		0.85095	0.308192		0.999756	7.85567
0.964553	9.20859		0.849948	0.3047		1.00002	7.86724
0.965565	9.24375		0.848948	0.3013		0.99944	7.80929
0.966549	9.28231		0.847951	0.297774		0.998455	7.72458
0.967564	9.32078		0.84694	0.294342		0.997457	7.6437
0.968558	9.35764		0.845929	0.2911		0.996447	7.56681
0.969569	9.39611		0.844941	0.287931		0.995455	7.49058
0.970574	9.43534		0.843931	0.284689		0.994459	7.41587
0.971555	9.47437		0.842954	0.28142		0.993458	7.3424
0.972566	9.51414		0.841954	0.278336		0.992467	7.27037
0.973562	9.55409		0.840961	0.275296		0.99146	7.19936
0.97456	9.59391		0.839946	0.272103		0.990454	7.12976
0.975557	9.63459		0.838937	0.269113		0.989455	7.05998
0.976548	9.67607		0.837951	0.266171		0.988461	6.99179
0.977552	9.71622		0.836943	0.263244		0.987467	6.92411
0.97854	9.76031		0.835959	0.260516		0.986459	6.85722
0.979561	9.80287		0.834937	0.257619		0.985463	6.7912
0.980552	9.84658		0.833947	0.254717		0.984464	6.72596
0.981561	9.88826		0.832955	0.251904		0.983454	6.66094
0.98255	9.9329		0.831946	0.249164		0.982452	6.59733
0.983561	9.97696		0.830947	0.24649		0.981455	6.5338
0.984557	10.0222		0.829954	0.243902		0.980448	6.47186
0.985545	10.0666		0.828959	0.241127		0.979457	6.4092
0.986556	10.1126		0.827953	0.238714		0.978453	6.34829
0.987559	10.1583		0.826951	0.236073		0.977475	6.28762
0.988572	10.2046		0.825947	0.233676		0.976453	6.22749
0.989564	10.2518		0.824953	0.231221		0.975472	6.16781
0.990544	10.2983		0.823957	0.228694		0.974475	6.10887
0.99299	10.4089		0.82295	0.226306		0.973466	6.05056
0.993996	10.4573		0.821948	0.223925		0.972458	5.99264
0.994996	10.5093		0.820961	0.221555		0.97147	5.93496
0.99599	10.5579		0.819953	0.219179		0.970468	5.87825
0.996387	10.2678		0.818948	0.216947		0.969451	5.82165
0.995381	10.1601		0.817949	0.214619		0.968446	5.76592
0.994384	10.0529		0.816944	0.212461		0.967457	5.71067
0.993393	9.95029		0.815945	0.210354		0.966464	5.65589
0.992403	9.84848		0.814946	0.208118		0.965457	5.60125
0.991386	9.74871		0.813963	0.205973		0.96447	5.54738
0.990405	9.64989		0.812963	0.203855		0.963449	5.4938
0.989397	9.55215		0.811966	0.201862		0.962458	5.44103
0.988396	9.45541		0.810956	0.199782		0.961445	5.38861
0.987396	9.35975		0.809947	0.197715		0.960446	5.33661
0.986392	9.26525		0.808959	0.195763		0.959459	5.28482
0.985403	9.17252		0.807952	0.193804		0.958449	5.23383
0.984391	9.08088		0.806957	0.19187		0.95746	5.18306
0.983388	8.9886		0.805951	0.189862		0.956446	5.13276
0.982394	8.89652		0.804927	0.188033		0.955466	5.08283
0.981392	8.80768		0.803968	0.186134		0.954468	5.03368
0.980412	8.71849		0.802951	0.18425		0.953458	4.98421
0.979415	8.6296		0.801959	0.182501		0.952453	4.93609
0.978405	8.54261		0.800948	0.180652		0.951461	4.888
0.977398	8.45598		0.799946	0.178938		0.950455	4.84026
0.976401	8.37168		0.798951	0.177088		0.949465	4.793
0.975426	8.28512		0.797949	0.17538		0.948487	4.74614
0.974406	8.19984		0.796948	0.173683		0.947454	4.6999
0.973403	8.11482		0.79595	0.171927		0.946481	4.65384
0.972404	8.03219		0.794973	0.170315		0.945473	4.60802
0.971406	7.94831		0.79395	0.168662		0.944458	4.56249
0.970422	7.86729		0.792958	0.167117		0.943468	4.51767
0.969418	7.78623		0.791983	0.165386		0.942461	4.47333
0.968422	7.70643		0.790947	0.163801		0.94148	4.42955
0.967404	7.62719		0.789946	0.162283		0.940484	4.3855
0.966407	7.54667		0.788971	0.16074		0.939467	4.34143
0.965411	7.46663		0.787957	0.159076		0.938488	4.29884
0.9644	7.39033		0.78695	0.157562		0.937469	4.25599
0.963406	7.31268		0.78595	0.156125		0.936476	4.21366
0.962415	7.23664		0.784946	0.154618		0.935478	4.17186
0.961408	7.16137		0.783971	0.153164		0.934468	4.12992
0.960391	7.08373		0.782975	0.151736		0.933475	4.08892
0.959412	7.00897		0.781971	0.150221		0.932467	4.04789
0.9584	6.93369		0.780971	0.148788		0.931463	4.00723
0.957406	6.85934		0.77997	0.1473		0.930472	3.967
0.956416	6.78646		0.778955	0.145972		0.929477	3.92731
0.955411	6.7131		0.777973	0.144527		0.928465	3.88782
0.954416	6.64033		0.77695	0.143095		0.927453	3.84818
0.953417	6.5692		0.775968	0.141833		0.926474	3.80986
0.952401	6.49852		0.774969	0.140429		0.925481	3.7712
0.951402	6.42886		0.773977	0.139053		0.924498	3.733
0.950415	6.35844		0.772966	0.137821		0.923479	3.69515
0.949425	6.28888		0.771972	0.136498		0.922486	3.65757
0.948405	6.22123		0.770962	0.135282		0.921471	3.62001
0.947413	6.15354		0.769975	0.134005		0.920469	3.58274
0.946409	6.08546		0.76896	0.132827		0.91947	3.54669
0.945425	6.01904		0.767969	0.131564		0.918481	3.51032
0.944427	5.95106		0.766967	0.13031		0.917481	3.4744
0.943408	5.88724		0.765961	0.129127		0.916491	3.43914
0.942425	5.82192		0.764952	0.127838		0.915478	3.40371
0.941421	5.75774		0.763965	0.126617		0.91447	3.36886
0.940435	5.69105		0.762954	0.125474		0.913467	3.33405
0.939417	5.62712		0.761953	0.124243		0.912475	3.29968
0.938427	5.56632		0.760948	0.123173		0.911476	3.26593
0.937426	5.5034		0.759968	0.121956		0.910495	3.23264
0.936414	5.44042		0.758944	0.120636		0.909457	3.19862
0.935424	5.37855		0.75795	0.119536		0.908465	3.1658
0.93442	5.31714		0.756952	0.118469		0.907475	3.13318
0.933415	5.25852		0.755951	0.117272		0.906479	3.10064
0.932407	5.19981		0.754954	0.116203		0.905483	3.06835
0.931435	5.13907		0.753969	0.115184		0.904464	3.03656
0.930436	5.08129		0.752975	0.113964		0.903477	3.00499
0.929438	5.02232		0.751953	0.112802		0.902481	2.97373
0.928429	4.96352		0.750945	0.111741		0.901475	2.94272
0.927421	4.90619		0.749965	0.110752		0.900479	2.91215
0.926431	4.84941		0.748956	0.10958		0.899477	2.88146
0.925448	4.79247		0.747943	0.108528		0.898473	2.85151
0.924427	4.73689		0.746971	0.107645		0.897486	2.82127
0.923426	4.68172		0.745971	0.106461		0.896491	2.79246
0.921643	4.5852		0.744979	0.105458		0.895484	2.76252
0.919843	4.49207		0.743977	0.104461		0.894485	2.73369
0.918861	4.43909		0.742969	0.103242		0.893492	2.70523
0.917862	4.38606		0.741973	0.102465		0.89249	2.67675
0.916842	4.33301		0.740979	0.101421		0.891513	2.64877
0.915852	4.28141		0.739981	0.100362		0.890509	2.62086
0.914847	4.23178		0.73898	0.099316		0.889505	2.59317
0.913849	4.18159		0.737976	0.098477		0.888488	2.56575
0.912829	4.13173		0.736971	0.097372		0.887495	2.53854
0.911856	4.08211		0.735963	0.096393		0.886466	2.51189
0.910855	4.03288		0.734984	0.095443		0.885496	2.48585
0.909868	3.98421		0.733983	0.094516		0.884476	2.45908
0.908841	3.93587		0.732972	0.093496		0.883493	2.43298
0.90785	3.88897		0.73197	0.092614		0.882485	2.40739
0.906859	3.8422		0.73099	0.091695		0.881488	2.3823
0.905872	3.79469		0.729975	0.090644		0.880495	2.35714
0.904848	3.74895		0.728974	0.089753		0.879478	2.33186
0.903861	3.70397		0.727972	0.088892		0.878492	2.30712
0.902842	3.65818		0.726965	0.087895		0.877497	2.28287
0.901853	3.61369		0.725981	0.086984		0.876498	2.25877
0.900851	3.57011		0.724981	0.086155		0.875485	2.23457
0.899844	3.52628		0.723978	0.085148		0.874479	2.21128
0.898852	3.48272		0.722972	0.084318		0.873485	2.18775
0.897858	3.43937		0.721974	0.083331		0.872488	2.16427
0.896851	3.39789		0.720987	0.082513		0.87148	2.14168
0.895875	3.35653		0.719979	0.081546		0.870489	2.1191
0.894864	3.31431		0.718966	0.08075		0.869494	2.097
0.893864	3.27363		0.717989	0.079858		0.868481	2.07449
0.892857	3.23307		0.716981	0.078852		0.867497	2.05264
0.891871	3.19233		0.715978	0.078003		0.866496	2.03117
0.890856	3.15272		0.714983	0.077291		0.865492	2.00955
0.889853	3.11262		0.71397	0.076269		0.864493	1.98847
0.88886	3.07403		0.712976	0.075387		0.863485	1.96782
0.887852	3.03615		0.711962	0.074602		0.862497	1.94685
0.886856	2.99777		0.710976	0.073865		0.861492	1.92634
0.885876	2.96067		0.709983	0.072855		0.860503	1.90626
0.88486	2.92329		0.708974	0.072133		0.859493	1.88673
0.883841	2.88582		0.707983	0.071291		0.858504	1.86651
0.882834	2.84899		0.706966	0.070312		0.857516	1.8478
0.881849	2.8134		0.705986	0.069626		0.856505	1.82785
0.880848	2.77811		0.704987	0.068689		0.855509	1.80821
0.879845	2.74242		0.703975	0.067894		0.854494	1.78984
0.87885	2.70778		0.702968	0.067139		0.853487	1.7708
0.877835	2.67304		0.701981	0.066262		0.852499	1.75264
0.876866	2.63892		0.700984	0.065526		0.851501	1.7344
0.875848	2.60558		0.699968	0.064658		0.850502	1.71631
0.874857	2.57203		0.698978	0.06381		0.849483	1.6989
0.873835	2.53956		0.697972	0.062941		0.848503	1.68175
0.872864	2.50669		0.696997	0.062183		0.847507	1.66418
0.871859	2.47505		0.695979	0.061369		0.846487	1.64719
0.870873	2.44302		0.694972	0.06054		0.845475	1.63023
0.869874	2.41174		0.693985	0.059821		0.844492	1.61404
0.868858	2.38069		0.692974	0.059049		0.843513	1.59735
0.867858	2.35022		0.691984	0.058288		0.842515	1.58124
0.866864	2.3199		0.690993	0.057571		0.841517	1.56495
0.865865	2.29027		0.68999	0.056691		0.8405	1.5496
0.864858	2.25996		0.688974	0.055894		0.839503	1.53402
0.86386	2.23048		0.687976	0.055055		0.838511	1.51844
0.862886	2.20116		0.686996	0.054378		0.837519	1.50323
0.861842	2.1723		0.685987	0.053576		0.836514	1.48775
0.860867	2.14398		0.684995	0.052838		0.835503	1.47344
0.859872	2.11657		0.683979	0.052045		0.834493	1.45826
0.858856	2.08789		0.682982	0.051265		0.833495	1.44434
0.857878	2.06073		0.681985	0.05043		0.832511	1.43028
0.85687	2.03386		0.680995	0.049671		0.831511	1.41569
0.855873	2.00779		0.679254	0.048182		0.830511	1.40261
0.854864	1.98145		0.677493	0.046454		0.829503	1.38909
0.853866	1.95481		0.676498	0.045705		0.828521	1.37525
0.852868	1.92971		0.675494	0.045		0.827492	1.36186
0.851858	1.90396		0.674506	0.044196		0.826508	1.34922
0.850862	1.87897		0.673491	0.043445		0.825503	1.33624
0.849861	1.85428		0.672504	0.042665		0.824514	1.32334
0.848872	1.82986		0.671497	0.041941		0.823508	1.31088
0.847876	1.80598		0.67048	0.041225		0.822513	1.29889
0.846882	1.78132		0.669495	0.040396		0.821506	1.28654
0.845856	1.75739		0.668505	0.039692		0.82052	1.2744
0.844879	1.73469		0.667491	0.038954		0.819512	1.26277
0.843876	1.7114		0.666501	0.038161		0.818504	1.25071
0.842882	1.68886		0.665497	0.037481		0.817523	1.23994
0.841875	1.66591		0.664506	0.036731		0.816512	1.22788
0.840867	1.64391		0.663497	0.036037		0.815503	1.21675
0.839875	1.62115		0.662498	0.035198		0.814506	1.20596
0.83888	1.59955		0.661497	0.03444		0.813506	1.19517
0.837884	1.57787		0.660489	0.033839		0.812516	1.1846
0.836894	1.55699		0.659495	0.033015		0.811507	1.17407
0.835868	1.53564		0.658496	0.032167		0.810519	1.16352
0.834862	1.51523		0.657512	0.031546		0.809499	1.15302
0.833888	1.49441		0.656487	0.030772		0.808516	1.1438
0.832872	1.47401		0.655505	0.030137		0.807518	1.13337
0.831887	1.45403		0.6545	0.029358		0.806492	1.12356
0.830881	1.43436		0.6535	0.028656		0.805505	1.11413
0.829892	1.41519		0.6525	0.027933		0.804513	1.10448
0.828868	1.39517		0.6515	0.027172		0.803517	1.09518
0.827876	1.37649		0.650481	0.026498		0.802502	1.08582
0.826889	1.35801		0.649493	0.0257		0.801509	1.07643
0.825876	1.33948		0.648488	0.024982		0.800506	1.06798
0.824886	1.32088		0.647493	0.024327		0.799515	1.05879
0.823884	1.30263		0.646495	0.023656		0.798518	1.05036
0.822875	1.2838		0.645486	0.022871		0.797504	1.04156
0.821885	1.26655		0.644495	0.022193		0.796508	1.0331
0.820877	1.24806		0.643488	0.021489		0.795497	1.02568
0.819866	1.23046		0.642495	0.020738		0.794524	1.0176
0.81889	1.21377		0.641499	0.02003		0.793537	1.0095
0.817867	1.19655		0.640488	0.019367		0.79252	1.00117
0.816876	1.18006		0.639509	0.018681		0.791528	0.993703
0.815873	1.16393		0.638493	0.017918		0.790533	0.985852
0.81488	1.14741		0.637506	0.017163		0.789537	0.978295
0.813887	1.13115		0.636514	0.016523		0.788532	0.971026
0.812887	1.11506		0.635497	0.015792		0.787531	0.963319
0.811865	1.0987		0.634494	0.015084		0.786504	0.956517
0.810869	1.08314		0.633495	0.014378		0.785527	0.949368
0.809864	1.06779		0.632502	0.013671		0.784535	0.942139
0.808862	1.05245		0.631502	0.013007		0.783522	0.935895
0.807883	1.03795		0.630488	0.012264		0.782538	0.928614
0.806882	1.02235		0.629495	0.011611		0.781535	0.921868
0.805874	1.00731		0.628513	0.010985		0.780518	0.915012
0.804862	0.993034		0.627525	0.010236		0.779517	0.90874
0.803888	0.978699		0.626507	0.00949		0.778523	0.902177
0.802881	0.964415		0.625504	0.00882		0.777525	0.896114
0.801884	0.950466		0.624502	0.00808		0.776522	0.88975
0.800886	0.935374		0.623517	0.00744		0.775514	0.883321
0.799886	0.921421		0.622508	0.0068		0.77453	0.877721
0.798903	0.908862		0.621499	0.00604		0.773533	0.871898
0.797881	0.894877		0.620489	0.0054		0.772515	0.865715
0.796879	0.881383		0.619496	0.00457		0.77154	0.860019
0.795889	0.868145		0.618511	0.00407		0.770528	0.854384
0.794885	0.855103		0.617497	0.00328		0.769522	0.848726
0.793901	0.842865		0.616498	0.00266		0.76851	0.842876
0.792909	0.829763		0.615486	0.00198		0.767504	0.837717
0.791906	0.817164		0.614499	0.00119		0.766516	0.832184
0.790893	0.804218		0.613506	0.000574		0.765505	0.826531
0.789885	0.791765		0.612497			0.764521	0.822002
0.788895	0.779377		0.611512			0.763516	0.816482
0.787893	0.767016		0.61051			0.762506	0.811101
0.786891	0.755099		0.609511			0.761514	0.806394
0.7859	0.743215		0.60849			0.760512	0.801449
0.784914	0.731475		0.60751			0.75953	0.79683
0.783887	0.71986		0.606489			0.758521	0.790965
0.782885	0.70795		0.605498			0.757528	0.78658
0.781895	0.695727		0.604484			0.756526	0.781811
0.780881	0.684176		0.603515			0.755524	0.777426
0.779914	0.674034		0.60253			0.754534	0.772805
0.778913	0.662992		0.601506			0.753526	0.767812
0.777897	0.651771		0.600513			0.752509	0.763246
0.776887	0.640225		0.599503			0.751525	0.759355
0.77589	0.629675		0.598508			0.750516	0.754217
0.774913	0.619519		0.597526			0.74952	0.750343
0.773907	0.60923		0.596518	-0.0106		0.748513	0.745812
0.772919	0.599035		0.595502	-0.01119		0.74751	0.741787
0.771897	0.588117		0.594496	-0.01186		0.746524	0.737509
0.770903	0.577739		0.593503	-0.01249		0.745538	0.733326
0.769899	0.567749		0.592509	-0.01317		0.744524	0.728941
0.768887	0.558078		0.591507	-0.0138		0.743517	0.725007
0.767882	0.548298		0.590501	-0.01443		0.742537	0.721172
0.766877	0.538082		0.589505	-0.01506		0.741544	0.717266
0.765873	0.528265		0.588525	-0.01563		0.740528	0.713102
0.764911	0.518774		0.587515	-0.01621		0.739536	0.709059
0.763901	0.509167		0.586514	-0.01688		0.738546	0.704566
0.762886	0.498854		0.585524	-0.01751		0.737547	0.700941
0.761901	0.489328		0.584515	-0.01815		0.736532	0.697919
0.760097	0.473193		0.583525	-0.01874		0.735546	0.693619
0.758325	0.458431		0.582515	-0.01939		0.734527	0.689765
0.757301	0.448358		0.581513	-0.02002		0.733548	0.686422
0.75631	0.438557		0.580521	-0.02066		0.732538	0.682321
0.755339	0.429639		0.579512	-0.02121		0.731534	0.678564
0.754323	0.420441		0.578528	-0.02182		0.730538	0.675218
0.75332	0.411987		0.577528	-0.02245		0.729525	0.671156
0.75233	0.403277		0.576524	-0.02304		0.728531	0.667665
0.75131	0.394367		0.575518	-0.02367		0.727539	0.664302
0.750341	0.386171		0.574523	-0.02425		0.726512	0.660495
0.749323	0.376765		0.573512	-0.02487		0.725527	0.656862
0.748341	0.368908		0.572509	-0.02545		0.724527	0.653782
0.747322	0.360817		0.571515	-0.02601		0.723537	0.650272
0.746309	0.352375		0.570515	-0.02657		0.722524	0.646552
0.745314	0.343932		0.569511	-0.02718		0.721542	0.643327
0.744323	0.335627		0.568509	-0.02782		0.720533	0.640068
0.743312	0.327499		0.56751	-0.02834		0.719532	0.636289
0.742343	0.320339		0.566514	-0.02898		0.718531	0.632993
0.741323	0.311946		0.565508	-0.02955		0.717531	0.629481
0.740335	0.304359		0.564519	-0.03008		0.716516	0.626024
0.739333	0.296669		0.563507	-0.03064		0.715523	0.623057
0.738334	0.289024		0.562511	-0.03116		0.714526	0.620002
0.737339	0.280819		0.561502	-0.03181		0.713534	0.616589
0.736309	0.272598		0.560514	-0.03236		0.712534	0.613026
0.735326	0.26535		0.559525	-0.03296		0.711522	0.609707
0.734319	0.258168		0.558516	-0.0334		0.710533	0.606588
0.733315	0.250344		0.557517	-0.03407		0.709533	0.603421
0.732324	0.242881		0.556516	-0.03455		0.708526	0.60016
0.731322	0.23548		0.555508	-0.03513		0.707529	0.596779
0.730321	0.227812		0.554506	-0.03556		0.706524	0.59374
0.729322	0.220775		0.55352	-0.03618		0.705541	0.590522
0.728321	0.21364		0.552527	-0.03671		0.704538	0.587212
0.727338	0.206701		0.551509	-0.03727		0.703513	0.583568
0.726317	0.199371		0.550511	-0.03782		0.702543	0.581233
0.725321	0.192245		0.549511	-0.03829		0.701553	0.577551
0.724329	0.184911		0.548531	-0.03881		0.700535	0.573949
0.723333	0.17698		0.54751	-0.03936		0.69954	0.571414
0.722307	0.170424		0.546523	-0.03987		0.698548	0.568266
0.721324	0.163392		0.54553	-0.0404		0.697522	0.565165
0.720333	0.156482		0.544528	-0.04089		0.696532	0.562058
0.71932	0.149709		0.543525	-0.04139		0.69553	0.558681
0.718308	0.142387		0.542508	-0.04197		0.694538	0.555617
0.717311	0.135648		0.541513	-0.04249		0.693531	0.552724
0.716302	0.128294		0.540521	-0.04298		0.692531	0.549612
0.715313	0.121919		0.539525	-0.04344		0.691555	0.546086
0.714311	0.115314		0.53852	-0.04391		0.690544	0.54313
0.713306	0.108965		0.537532	-0.04431		0.689552	0.539979
0.712293	0.101944		0.536523	-0.04482		0.688555	0.537259
0.711294	0.09552		0.535542	-0.04533		0.687536	0.533569
0.710308	0.088437		0.534546	-0.04589		0.686547	0.531187
0.709305	0.082426		0.533545	-0.04631		0.685551	0.527391
0.708319	0.075737		0.532524	-0.04681		0.684542	0.524473
0.707308	0.068772		0.531515	-0.04726		0.683549	0.521057
0.706289	0.06232		0.530528	-0.04772		0.682563	0.518158
0.705314	0.055687		0.529536	-0.04817		0.681559	0.514476
0.704298	0.04867		0.528526	-0.04872		0.680543	0.511605
0.701696	0.031249		0.527528	-0.04904		0.679543	0.508142
0.700693	0.024242		0.526532	-0.04953		0.678545	0.505257
0.699698	0.017706		0.525525	-0.04998		0.677549	0.502422
0.698688	0.01099		0.524542	-0.05046		0.676561	0.499078
0.697684	0.00378		0.523543	-0.05094		0.675559	0.496266
0.696685			0.52252	-0.05142		0.674545	0.492586
0.695679			0.521516	-0.05181		0.673541	0.489719
0.694674	-0.0147		0.520543	-0.05223		0.672564	0.486926
0.693666	-0.02182		0.519542	-0.05266		0.671562	0.483402
0.692659	-0.02802		0.51854	-0.0531		0.670553	0.480034
0.691655	-0.03429		0.517545	-0.05355		0.667983	0.472127
0.690672	-0.03993		0.51653	-0.05388		0.666997	0.468926
0.689666	-0.04609		0.515525	-0.05433		0.665996	0.465504
0.688639	-0.05327		0.514541	-0.05475		0.664982	0.461874
0.687637	-0.05961		0.513541	-0.0551		0.66399	0.459069
0.686663	-0.06533		0.512515	-0.0556		0.663002	0.455796
0.685656	-0.07164		0.511533	-0.05599		0.661998	0.451961
0.684638	-0.07892		0.51053	-0.05632		0.66099	0.449113
0.683624	-0.08454		0.50953	-0.05678		0.65999	0.445759
0.682626	-0.09065		0.508515	-0.05711		0.658986	0.442615
0.68163	-0.09657		0.507529	-0.05747		0.657991	0.439462
0.679886	-0.10422		0.506519	-0.05794		0.656998	0.435926
0.678103	-0.1129		0.505531	-0.0583		0.655976	0.432903
0.677112	-0.11999		0.504521	-0.05871		0.654988	0.429621
0.676106	-0.12587		0.503535	-0.05911		0.653984	0.426551
0.675106	-0.13258		0.502522	-0.05946		0.652992	0.422933
0.674094	-0.13871		0.501532	-0.05975		0.651986	0.419752
0.673105	-0.14486		0.500543	-0.06014		0.650986	0.416446
0.67211	-0.15086		0.499532	-0.0605		0.649975	0.413126
0.671104	-0.15734		0.498514	-0.06088		0.648994	0.409912
0.670105	-0.16372		0.497528	-0.06116		0.647977	0.406749
0.669097	-0.16951		0.496541	-0.06156		0.646995	0.403434
0.668108	-0.17522		0.495531	-0.06191		0.64598	0.400208
0.667114	-0.18161		0.494523	-0.0622		0.644987	0.396386
0.666099	-0.18828		0.493528	-0.06256		0.64399	0.39337
0.665107	-0.19405		0.492513	-0.06294		0.642971	0.390005
0.664108	-0.19927		0.491515	-0.06327		0.641995	0.386281
0.66311	-0.20509		0.490515	-0.06355		0.640991	0.383128
0.662119	-0.21116		0.489522	-0.06387		0.640003	0.380339
0.661113	-0.21766		0.488519	-0.06422		0.638985	0.376837
0.660106	-0.22305		0.487522	-0.06444		0.637994	0.373524
0.659113	-0.22911		0.486528	-0.06478		0.637007	0.370015
0.658098	-0.23495		0.485531	-0.06512		0.635999	0.366686
0.657114	-0.24088		0.484529	-0.06547		0.634981	0.363379
0.656123	-0.24731		0.483523	-0.06579		0.633986	0.359769
0.655111	-0.25281		0.482519	-0.06606		0.632996	0.356537
0.654113	-0.25864		0.481527	-0.06635		0.631985	0.35307
0.653111	-0.2653		0.480535	-0.06662		0.630991	0.349464
0.65211	-0.27096		0.479535	-0.06694		0.629991	0.34648
0.651118	-0.27668		0.47853	-0.0672		0.628992	0.342846
0.650112	-0.28249		0.477524	-0.06746		0.627997	0.339427
0.649079	-0.28809		0.476536	-0.06775		0.627001	0.336146
0.648106	-0.2945		0.47552	-0.06805		0.625993	0.332828
0.647117	-0.30024		0.474531	-0.06832		0.624985	0.329332
0.646099	-0.30695		0.473531	-0.06858		0.623994	0.325702
0.64509	-0.31224		0.47253	-0.06884		0.62299	0.32224
0.644106	-0.31794		0.47153	-0.06907		0.621993	0.318844
0.643091	-0.32417		0.470542	-0.06933		0.621002	0.315628
0.642104	-0.32945		0.469535	-0.06957		0.619997	0.311812
0.641098	-0.33546		0.468541	-0.0699		0.619014	0.308672
0.640104	-0.34085		0.467535	-0.07009		0.618005	0.305305
0.639093	-0.34621		0.466551	-0.07037		0.617018	0.302199
0.638128	-0.3518		0.465534	-0.0706		0.616005	0.298422
0.637113	-0.35788		0.464532	-0.0709		0.614995	0.294826
0.636107	-0.36383		0.463545	-0.07114		0.614003	0.291463
0.635112	-0.36947		0.46253	-0.07135		0.613012	0.288255
0.634109	-0.37513		0.461539	-0.07155		0.611992	0.284564
0.633106	-0.3814		0.460541	-0.07182		0.610998	0.281284
0.632106	-0.38713		0.45952	-0.07195		0.609987	0.27765
0.631096	-0.39217		0.458521	-0.07224		0.609011	0.274041
0.630104	-0.39802		0.457543	-0.07243		0.607994	0.270491
0.6291	-0.40374		0.45652	-0.07263		0.606995	0.267359
0.628112	-0.40967		0.455502	-0.07287		0.605994	0.263941
0.627103	-0.41655		0.454515	-0.07307		0.605005	0.260937
0.626119	-0.42132		0.453516	-0.07329		0.604006	0.256656
0.625112	-0.42729		0.452532	-0.07347		0.60301	0.253677
0.624094	-0.43234		0.451534	-0.07365		0.602003	0.250093
0.623115	-0.43796		0.450521	-0.0739		0.60099	0.246401
0.622123	-0.44314		0.44952	-0.07413		0.600003	0.243321
0.621111	-0.44906		0.448511	-0.07432		0.59902	0.239855
0.620096	-0.45388		0.44752	-0.07448		0.59801	0.236292
0.619113	-0.45949		0.446541	-0.07464		0.597017	0.232805
0.618114	-0.46532		0.445532	-0.07492		0.596002	0.229376
0.617124	-0.47086		0.444528	-0.07499		0.594989	0.225895
0.616106	-0.47615		0.443526	-0.0752		0.594	0.222475
0.615103	-0.48225		0.442519	-0.07538		0.593006	0.219198
0.614109	-0.48791		0.441543	-0.07559		0.591993	0.215758
0.613109	-0.49313		0.440534	-0.07565		0.591004	0.21216
0.612105	-0.49876		0.439528	-0.07588		0.589995	0.208684
0.61111	-0.50396		0.438525	-0.07604		0.589011	0.205696
0.610104	-0.50949		0.437539	-0.0762		0.588018	0.202124
0.609106	-0.51445		0.436545	-0.07633		0.587002	0.198739
0.608115	-0.52064		0.435531	-0.07649		0.586009	0.195565
0.607128	-0.5254		0.434535	-0.07658		0.585	0.191889
0.606122	-0.53076		0.433539	-0.07683		0.584028	0.188083
0.605109	-0.53618		0.432541	-0.07699		0.583025	0.185285
0.604108	-0.54133		0.43155	-0.07712		0.582013	0.182035
0.60312	-0.54596		0.43054	-0.07729		0.581016	0.178182
0.602116	-0.5516		0.429543	-0.07737		0.580005	0.174908
0.601119	-0.5568		0.428552	-0.07756		0.579006	0.171562
0.600117	-0.56193		0.427532	-0.07766		0.578026	0.168062
0.59912	-0.56724		0.426533	-0.07779		0.577009	0.164736
0.598108	-0.57231		0.425531	-0.07799		0.576019	0.161683
0.597116	-0.57751		0.424549	-0.07808		0.575011	0.158255
0.596101	-0.58249		0.423529	-0.07819		0.574005	0.155063
0.595115	-0.58805		0.422531	-0.07832		0.573012	0.151409
0.59411	-0.59253		0.421538	-0.07844		0.572002	0.148721
0.593118	-0.59767		0.420539	-0.07849		0.571011	0.144928
0.592116	-0.60289		0.41955	-0.07863		0.570003	0.141689
0.591111	-0.60705		0.418537	-0.07875		0.569018	0.13806
0.590109	-0.6129		0.417542	-0.07886		0.568013	0.135001
0.589124	-0.61724		0.416526	-0.079		0.567008	0.132118
0.588115	-0.62299		0.415532	-0.07914		0.566007	0.128137
0.587129	-0.62687		0.414534	-0.0792		0.565015	0.125243
0.58612	-0.63213		0.413532	-0.07931		0.564011	0.121998
0.585121	-0.63704		0.412539	-0.07936		0.563028	0.119078
0.584117	-0.64171		0.411533	-0.07949		0.562004	0.116036
0.583127	-0.64645		0.410529	-0.07963		0.560997	0.11251
0.582115	-0.65083		0.409533	-0.07968		0.560008	0.109345
0.581109	-0.65571		0.40854	-0.07983		0.559021	0.106673
0.58012	-0.66021		0.407532	-0.07989		0.558022	0.103623
0.579118	-0.66484		0.406534	-0.08005		0.557018	0.100071
0.578121	-0.6694		0.405539	-0.08004		0.55601	0.096644
0.577112	-0.6744		0.404528	-0.08014		0.555012	0.094006
0.576121	-0.67864		0.403531	-0.08021		0.554015	0.090628
0.575112	-0.68339		0.40254	-0.08028		0.553011	0.087609
0.57413	-0.68718		0.401533	-0.08037		0.552012	0.084524
0.573112	-0.69207		0.400529	-0.0804		0.551001	0.081351
0.572133	-0.69651		0.399537	-0.08049		0.550017	0.078306
0.571126	-0.7012		0.39854	-0.08057		0.549023	0.075373
0.570116	-0.70529		0.397546	-0.08065		0.548017	0.072342
0.569121	-0.71079		0.396546	-0.0807		0.547016	0.069284
0.568128	-0.71444		0.395535	-0.08081		0.546022	0.06607
0.567124	-0.71862		0.394539	-0.08089		0.545018	0.063227
0.566117	-0.72264		0.393542	-0.08092		0.544016	0.060485
0.565126	-0.72625		0.392552	-0.08099		0.543027	0.057648
0.564137	-0.73082		0.391559	-0.08106		0.542012	0.054231
0.563123	-0.73446		0.390544	-0.08108		0.541009	0.051526
0.56213	-0.73858		0.389533	-0.08115		0.540038	0.048587
0.561139	-0.74264		0.388556	-0.08124		0.539024	0.045846
0.560123	-0.74663		0.387557	-0.08124		0.537206	0.03861
0.559134	-0.7507		0.386549	-0.08133		0.535403	0.032261
0.558148	-0.75403		0.385565	-0.08136		0.534406	0.029397
0.557127	-0.7583		0.384559	-0.0814		0.533401	0.026441
0.556135	-0.76191		0.383565	-0.0815		0.53241	0.023675
0.555146	-0.76576		0.382555	-0.08155		0.531393	0.020928
0.55415	-0.76965		0.381561	-0.08159		0.5304	0.018242
0.553136	-0.77366		0.380561	-0.0816		0.529406	0.015553
0.552136	-0.77641		0.379558	-0.08168		0.528394	0.012884
0.551133	-0.78032		0.378557	-0.08172		0.527401	0.010059
0.550144	-0.78469		0.377557	-0.08174		0.526391	0.00717
0.549156	-0.78808		0.376544	-0.08184		0.525406	0.00441
0.548153	-0.79088		0.37554	-0.0819		0.524405	0.00208
0.547149	-0.79438		0.374549	-0.08191		0.523392
0.546149	-0.79732		0.373561	-0.08195		0.522393
0.545165	-0.80061		0.372564	-0.08201		0.521392
0.54415	-0.80436		0.371559	-0.08208		0.520393
0.543154	-0.80743		0.370554	-0.08215		0.519397	-0.01087
0.542143	-0.81015		0.369567	-0.08214		0.518385	-0.01337
0.541146	-0.81348		0.368554	-0.08218		0.517389	-0.01587
0.540149	-0.81645		0.367546	-0.08234		0.516373	-0.0184
0.539164	-0.81947		0.366551	-0.08234		0.515395	-0.02084
0.538159	-0.82228		0.365548	-0.08239		0.514368	-0.02326
0.537154	-0.8244		0.364567	-0.08237		0.513378	-0.02557
0.536167	-0.82729		0.363554	-0.08245		0.512382	-0.02842
0.535172	-0.83038		0.362554	-0.08254		0.511369	-0.03056
0.534163	-0.8333		0.361555	-0.08248		0.510378	-0.03281
0.533168	-0.83595		0.360559	-0.08257		0.509354	-0.03525
0.532177	-0.83832		0.359562	-0.08262		0.508358	-0.03742
0.531163	-0.84109		0.358568	-0.08267		0.507368	-0.04
0.530177	-0.84426		0.357559	-0.08272		0.506373	-0.04215
0.529179	-0.84615		0.356572	-0.08274		0.505367	-0.04439
0.528181	-0.84846		0.355569	-0.08283		0.504373	-0.0465
0.52717	-0.85139		0.354562	-0.0829		0.503374	-0.04869
0.526175	-0.85351		0.353583	-0.08292		0.502372	-0.05082
0.525192	-0.8559		0.352567	-0.083		0.501354	-0.05302
0.524183	-0.85779		0.351576	-0.08297		0.500376	-0.05512
0.523182	-0.85985		0.350567	-0.08307		0.499378	-0.05728
0.522173	-0.862		0.349573	-0.08312		0.498352	-0.05944
0.521189	-0.86416		0.34857	-0.08324		0.49735	-0.06141
0.520181	-0.86608		0.347569	-0.08321		0.496364	-0.06352
0.51918	-0.86851		0.346568	-0.08337		0.495353	-0.06543
0.518183	-0.86995		0.34557	-0.08333		0.494345	-0.06732
0.517176	-0.87186		0.344579	-0.08342		0.49335	-0.06941
0.516182	-0.87433		0.34357	-0.08351		0.492342	-0.07139
0.515176	-0.87576		0.342588	-0.08354		0.491347	-0.0734
0.514188	-0.87748		0.341565	-0.08362		0.490344	-0.07523
0.513181	-0.87855		0.340577	-0.08367		0.489351	-0.07702
0.512172	-0.88137		0.339564	-0.0838		0.488335	-0.07916
0.511177	-0.88355		0.338564	-0.08386		0.48733	-0.08115
0.51019	-0.88436		0.33757	-0.08391		0.486367	-0.08252
0.50919	-0.88543		0.336562	-0.08401		0.485366	-0.08448
0.508181	-0.88677		0.335564	-0.08406		0.48435	-0.08619
0.507173	-0.8881		0.334592	-0.08411		0.483344	-0.08793
0.506181	-0.88928		0.333578	-0.08422		0.482348	-0.08989
0.505185	-0.89035		0.332567	-0.08428		0.481355	-0.09145
0.504175	-0.89119		0.331571	-0.08432		0.480347	-0.09319
0.503175	-0.89199		0.330574	-0.08441		0.479344	-0.09479
0.50218	-0.8933		0.329594	-0.08453		0.478345	-0.09627
0.501184	-0.89459		0.328587	-0.08463		0.477333	-0.09799
0.500185	-0.89556		0.327581	-0.08473		0.476356	-0.09974
0.499167	-0.89632		0.326593	-0.08482		0.475348	-0.10124
0.498178	-0.89703		0.325578	-0.08486		0.473611	-0.10103
0.497182	-0.8978		0.324594	-0.08503		0.471839	-0.10229
0.496174	-0.89842		0.32359	-0.08505		0.470825	-0.10407
0.495182	-0.89924		0.322598	-0.08514		0.469838	-0.10524
0.494169	-0.90016		0.321591	-0.08525		0.468827	-0.10703
0.493168	-0.90032		0.320586	-0.08539		0.467824	-0.10886
0.492177	-0.90149		0.319589	-0.0855		0.466835	-0.10973
0.491179	-0.90182		0.318596	-0.08559		0.465837	-0.11103
0.490181	-0.90232		0.317601	-0.08567		0.464834	-0.11232
0.489184	-0.90262		0.316569	-0.08581		0.463834	-0.11374
0.488185	-0.90255		0.315584	-0.08595		0.462836	-0.11481
0.487174	-0.90273		0.314596	-0.08607		0.46183	-0.1161
0.486191	-0.90271		0.313587	-0.08619		0.460827	-0.11745
0.485202	-0.90254		0.312598	-0.08627		0.459845	-0.1186
0.48417	-0.90303		0.311573	-0.08642		0.458829	-0.11988
0.483192	-0.90275		0.310592	-0.08657		0.457846	-0.12092
0.482182	-0.90293		0.309582	-0.08674		0.456825	-0.12208
0.481201	-0.9028		0.308613	-0.08682		0.455839	-0.12284
0.480204	-0.90256		0.30759	-0.08701		0.454835	-0.12426
0.479208	-0.9027		0.306595	-0.08714		0.453833	-0.12531
0.478192	-0.9023		0.305607	-0.08724		0.45282	-0.12646
0.477196	-0.90249		0.304595	-0.08746		0.451837	-0.12715
0.476194	-0.90249		0.303588	-0.08755		0.450831	-0.1283
0.475189	-0.90121		0.302589	-0.08772		0.449834	-0.12922
0.474193	-0.90114		0.30158	-0.08788		0.448811	-0.13055
0.47321	-0.90037		0.300598	-0.08803		0.447814	-0.13107
0.472205	-0.90011		0.299591	-0.08816		0.446838	-0.13224
0.471223	-0.89965		0.298609	-0.08841		0.445839	-0.13272
0.470217	-0.89839		0.297589	-0.08852		0.444838	-0.13353
0.469203	-0.89772		0.29659	-0.08872		0.443831	-0.13467
0.468195	-0.8971		0.295604	-0.08882		0.442826	-0.13546
0.467208	-0.89579		0.294616	-0.08905		0.441834	-0.13633
0.466205	-0.89521		0.293601	-0.08922		0.440829	-0.13658
0.465203	-0.89365		0.2926	-0.08939		0.439826	-0.1375
0.464214	-0.89253		0.291592	-0.08957		0.438819	-0.13828
0.463208	-0.89103		0.290623	-0.08975		0.437815	-0.13918
0.46221	-0.88929		0.289622	-0.09		0.436834	-0.13972
0.461219	-0.88847		0.288619	-0.09013		0.435838	-0.14012
0.460207	-0.88764		0.287607	-0.09034		0.434831	-0.14053
0.459214	-0.88608		0.286606	-0.09055		0.433844	-0.1413
0.458199	-0.88493		0.285619	-0.0907		0.432844	-0.14232
0.457202	-0.88317		0.284623	-0.09099		0.431852	-0.14258
0.456206	-0.88101		0.283634	-0.09111		0.430849	-0.14295
0.455205	-0.88004		0.28261	-0.09135		0.42984	-0.14361
0.454194	-0.87803		0.281626	-0.09158		0.428856	-0.14435
0.453191	-0.87723		0.280619	-0.09179		0.427858	-0.14471
0.452213	-0.87495		0.279628	-0.09203		0.426857	-0.14511
0.451206	-0.87261		0.278624	-0.09219		0.425849	-0.14545
0.450186	-0.87062		0.277615	-0.09244		0.424859	-0.14577
0.449184	-0.86875		0.276608	-0.09271		0.423842	-0.14624
0.448198	-0.86659		0.275637	-0.09297		0.422853	-0.1462
0.447179	-0.86455		0.27461	-0.09314		0.421856	-0.14691
0.4462	-0.86206		0.273631	-0.09342		0.420856	-0.14714
0.445195	-0.86037		0.272618	-0.09366		0.419848	-0.14746
0.4442	-0.85742		0.271629	-0.09388		0.418842	-0.14779
0.443191	-0.85506		0.270617	-0.09415		0.417859	-0.14786
0.4422	-0.85198		0.26962	-0.09445		0.416847	-0.14818
0.441212	-0.85006		0.268622	-0.09467		0.415846	-0.14852
0.440202	-0.84718		0.267599	-0.09492		0.414844	-0.14856
0.439193	-0.8448		0.266613	-0.0952		0.41384	-0.14888
0.438203	-0.84203		0.265632	-0.09546		0.41285	-0.14881
0.43721	-0.83946		0.264611	-0.09569		0.411859	-0.14895
0.436194	-0.83629		0.263618	-0.09604		0.410851	-0.14925
0.435213	-0.83366		0.262601	-0.09625		0.409855	-0.1496
0.434217	-0.83139		0.261616	-0.09654		0.408842	-0.14945
0.433215	-0.82839		0.260628	-0.09683		0.407856	-0.14947
0.432225	-0.82498		0.259614	-0.09712		0.406857	-0.14926
0.431206	-0.82205		0.25863	-0.09736		0.405852	-0.14955
0.43023	-0.81903		0.257613	-0.09767		0.404832	-0.14946
0.429226	-0.8161		0.256617	-0.09798		0.403868	-0.14943
0.428226	-0.8129		0.25562	-0.0983		0.402861	-0.14956
0.427238	-0.80914		0.254613	-0.09858		0.401854	-0.14927
0.426206	-0.80717		0.253624	-0.09883		0.400852	-0.14926
0.425228	-0.80366		0.252629	-0.09916		0.399828	-0.14972
0.424214	-0.8002		0.251623	-0.09954		0.398818	-0.1496
0.42322	-0.79673		0.25062	-0.0998		0.397851	-0.14907
0.422221	-0.79308		0.249623	-0.10013		0.396846	-0.14908
0.421227	-0.79009		0.248617	-0.10051		0.395846	-0.14911
0.420206	-0.78678		0.247626	-0.10078		0.394839	-0.14875
0.419218	-0.7833		0.246632	-0.10112		0.393841	-0.14857
0.418235	-0.78024		0.24564	-0.10146		0.392859	-0.14849
0.417227	-0.77634		0.243867	-0.10168		0.391855	-0.14843
0.416213	-0.77336		0.242099	-0.10199		0.390846	-0.14829
0.415223	-0.76962		0.241106	-0.10236		0.389845	-0.14807
0.414224	-0.76657		0.240114	-0.10263		0.388866	-0.14762
0.413214	-0.76308		0.2391	-0.103		0.387857	-0.1478
0.412235	-0.75948		0.238097	-0.10338		0.38687	-0.14755
0.411226	-0.75622		0.237098	-0.10377		0.385851	-0.14738
0.410223	-0.75279		0.236106	-0.10403		0.384855	-0.14686
0.409219	-0.74959		0.2351	-0.1044		0.383876	-0.14661
0.408227	-0.74537		0.234109	-0.10482		0.38287	-0.14616
0.40723	-0.74167		0.233093	-0.10522		0.381875	-0.14595
0.406234	-0.73799		0.232112	-0.10556		0.380865	-0.14575
0.405229	-0.73431		0.231108	-0.10592		0.379871	-0.14529
0.404196	-0.73106		0.230094	-0.10626		0.378879	-0.14549
0.403239	-0.72737		0.229097	-0.10666		0.377878	-0.14524
0.402235	-0.72397		0.228109	-0.10691		0.376866	-0.14492
0.40123	-0.72068		0.227122	-0.10732		0.375863	-0.14435
0.400224	-0.71722		0.226111	-0.10771		0.374867	-0.14428
0.399229	-0.71365		0.225115	-0.10817		0.373885	-0.14427
0.398223	-0.71003		0.224105	-0.10853		0.372886	-0.1438
0.397232	-0.70655		0.223097	-0.10891		0.371857	-0.14392
0.396222	-0.70309		0.222117	-0.10932		0.37086	-0.14339
0.395216	-0.7005		0.221115	-0.10966		0.369881	-0.14298
0.394235	-0.69664		0.220129	-0.1101		0.368855	-0.14259
0.393242	-0.69311		0.219113	-0.11052		0.367877	-0.14232
0.392245	-0.68942		0.218102	-0.11079		0.366874	-0.14206
0.391261	-0.68642		0.217129	-0.11119		0.365869	-0.14157
0.390226	-0.68291		0.216119	-0.11165		0.364885	-0.14121
0.389234	-0.67985		0.215121	-0.112		0.363871	-0.14102
0.388219	-0.67612		0.214098	-0.11244		0.362856	-0.14108
0.387224	-0.67287		0.213124	-0.11279		0.361872	-0.14042
0.38624	-0.66947		0.212102	-0.11329		0.360881	-0.14024
0.385238	-0.6665		0.211117	-0.11361		0.359882	-0.13993
0.384248	-0.66259		0.210112	-0.11406		0.358873	-0.13983
0.383247	-0.6596		0.209117	-0.1144		0.357881	-0.13945
0.382258	-0.65615		0.208107	-0.11487		0.356876	-0.13918
0.381241	-0.65353		0.207115	-0.11522		0.355881	-0.13868
0.380256	-0.65011		0.206107	-0.11567		0.354881	-0.13861
0.379248	-0.64718		0.205097	-0.11616		0.353883	-0.13852
0.378234	-0.64406		0.204095	-0.1165		0.352872	-0.13854
0.37724	-0.64141		0.203121	-0.11684		0.351883	-0.13773
0.376222	-0.6394		0.202104	-0.11732		0.35088	-0.13758
0.375245	-0.63636		0.201109	-0.11776		0.34989	-0.13746
0.374247	-0.63316		0.2001	-0.1181		0.348902	-0.13709
0.373244	-0.6298		0.199099	-0.11854		0.347888	-0.13672
0.372241	-0.62725		0.198092	-0.11899		0.346888	-0.13657
0.371252	-0.62446		0.197121	-0.11932		0.34589	-0.1365
0.370242	-0.6215		0.196099	-0.11981		0.344902	-0.13614
0.369252	-0.61911		0.195116	-0.12014		0.343904	-0.13598
0.368243	-0.61626		0.194113	-0.12062		0.342898	-0.1359
0.367246	-0.61332		0.19311	-0.12103		0.341878	-0.13559
0.366233	-0.61109		0.192117	-0.12139		0.340884	-0.13544
0.365249	-0.6084		0.191106	-0.12181		0.33988	-0.13525
0.364267	-0.60558		0.190106	-0.12231		0.338894	-0.1349
0.363279	-0.60289		0.189092	-0.12259		0.337865	-0.13543
0.362248	-0.60079		0.188112	-0.1231		0.336883	-0.13498
0.361262	-0.59883		0.187126	-0.12339		0.335885	-0.13448
0.360234	-0.59627		0.186119	-0.12395		0.334887	-0.13466
0.359256	-0.59381		0.185104	-0.12426		0.333888	-0.13476
0.358248	-0.59124		0.184121	-0.12465		0.332891	-0.13444
0.357261	-0.58946		0.183128	-0.12509		0.331884	-0.13453
0.356256	-0.58788		0.182106	-0.12547		0.330892	-0.13426
0.355262	-0.58539		0.181112	-0.12597		0.329889	-0.13394
0.354253	-0.5835		0.180104	-0.1263		0.328907	-0.13398
0.353269	-0.58102		0.17912	-0.12675		0.3279	-0.13419
0.352277	-0.57908		0.178134	-0.12714		0.326894	-0.13423
0.351264	-0.57723		0.177145	-0.12754		0.3259	-0.13414
0.350256	-0.57506		0.176133	-0.12792		0.324922	-0.13386
0.349275	-0.57311		0.17512	-0.12829		0.323905	-0.13412
0.348259	-0.57147		0.174131	-0.1288		0.322908	-0.13428
0.34727	-0.56977		0.173135	-0.12919		0.321909	-0.1343
0.346253	-0.56784		0.172114	-0.12965		0.320892	-0.13416
0.345274	-0.56625		0.17113	-0.12999		0.319917	-0.13412
0.344268	-0.56444		0.170137	-0.13039		0.3189	-0.13463
0.343264	-0.56299		0.169131	-0.13071		0.317905	-0.13475
0.342256	-0.56116		0.168134	-0.13116		0.316904	-0.13435
0.341261	-0.55974		0.167118	-0.13144		0.315896	-0.13481
0.340266	-0.55802		0.166128	-0.13189		0.314901	-0.13457
0.33926	-0.55718		0.165122	-0.13235		0.313901	-0.13488
0.338259	-0.55488		0.164127	-0.13263		0.312909	-0.135
0.337254	-0.55454		0.163141	-0.133		0.311902	-0.13548
0.336266	-0.55274		0.162143	-0.13341		0.310895	-0.13549
0.33526	-0.55153		0.161131	-0.13378		0.309924	-0.13531
0.334267	-0.55024		0.160141	-0.13415		0.308928	-0.13573
0.333268	-0.54902		0.159129	-0.13456		0.307927	-0.13587
0.332258	-0.54754		0.158154	-0.13491		0.306917	-0.13644
0.331267	-0.54632		0.157137	-0.13532		0.305893	-0.13643
0.330263	-0.54546		0.156141	-0.13573		0.304905	-0.1369
0.329267	-0.54386		0.155124	-0.13604		0.3039	-0.1374
0.328267	-0.54327		0.154134	-0.13639		0.302893	-0.13758
0.327271	-0.54218		0.153153	-0.13677		0.301897	-0.13755
0.326283	-0.541		0.152144	-0.1373		0.300909	-0.13838
0.325287	-0.53998		0.151143	-0.13755		0.29992	-0.13848
0.32428	-0.53948		0.150143	-0.13785		0.29892	-0.13883
0.323282	-0.53873		0.14915	-0.1382		0.297924	-0.13916
0.32227	-0.53753		0.148144	-0.13864		0.296912	-0.13979
0.321281	-0.53721		0.147155	-0.13887		0.295916	-0.14016
0.320279	-0.53656		0.146148	-0.13926		0.294901	-0.14094
0.319265	-0.53509		0.14514	-0.13968		0.293916	-0.14107
0.318275	-0.53522		0.144141	-0.13993		0.292906	-0.14137
0.317277	-0.53477		0.143138	-0.14021		0.291892	-0.14203
0.31628	-0.53422		0.142127	-0.14067		0.290918	-0.14263
0.31529	-0.53356		0.141131	-0.14099		0.289912	-0.14292
0.314277	-0.53329		0.140135	-0.14136		0.288928	-0.14361
0.313267	-0.53279		0.13915	-0.14162		0.287921	-0.14395
0.312282	-0.53146		0.138134	-0.142		0.286922	-0.14444
0.311263	-0.53156		0.137134	-0.14224		0.285919	-0.14515
0.310286	-0.53096		0.136143	-0.1426		0.284914	-0.14579
0.309288	-0.53068		0.13514	-0.14297		0.283919	-0.14677
0.308273	-0.53027		0.134122	-0.14334		0.282914	-0.14719
0.307269	-0.53066		0.133133	-0.14364		0.281937	-0.14782
0.306262	-0.53012		0.132134	-0.14394		0.280939	-0.1483
0.305273	-0.53009		0.131138	-0.1442		0.279933	-0.14921
0.304276	-0.53017		0.130117	-0.14452		0.278939	-0.14977
0.303271	-0.5293		0.129141	-0.14484		0.277944	-0.15044
0.302264	-0.52944		0.12813	-0.14512		0.276927	-0.15111
0.301258	-0.52929		0.127133	-0.14539		0.275948	-0.15207
0.300279	-0.5292		0.126152	-0.14563		0.274944	-0.15309
0.299287	-0.52924		0.125158	-0.14602		0.273933	-0.15392
0.298293	-0.53019		0.12415	-0.1464		0.272919	-0.15458
0.297274	-0.52975		0.12315	-0.14663		0.271933	-0.15546
0.29628	-0.52953		0.122134	-0.14685		0.270938	-0.15609
0.295283	-0.52992		0.121136	-0.14715		0.269931	-0.15711
0.294285	-0.52982		0.120159	-0.14742		0.268933	-0.15787
0.29329	-0.52989		0.119153	-0.14775		0.267941	-0.15874
0.292287	-0.52995		0.118152	-0.14796		0.266933	-0.15949
0.291283	-0.53027		0.117159	-0.14819		0.265943	-0.16086
0.290283	-0.53038		0.116147	-0.14864		0.264948	-0.16167
0.289292	-0.53103		0.115148	-0.14877		0.263934	-0.16254
0.288289	-0.53106		0.114149	-0.14908		0.262942	-0.16372
0.287276	-0.53169		0.113168	-0.14935		0.261939	-0.16475
0.286305	-0.53156		0.112144	-0.14961		0.260945	-0.16537
0.285296	-0.53221		0.111133	-0.14985		0.259934	-0.16648
0.284291	-0.53301		0.110158	-0.15012		0.25894	-0.16753
0.283303	-0.5333		0.109151	-0.15042		0.257924	-0.16879
0.28229	-0.53322		0.108179	-0.15058		0.256935	-0.16982
0.281299	-0.534		0.107148	-0.15088		0.255939	-0.17073
0.280303	-0.53476		0.106145	-0.15111		0.254943	-0.17192
0.279291	-0.53648		0.105152	-0.15137		0.253941	-0.17293
0.278301	-0.53649		0.104154	-0.15159		0.252939	-0.17383
0.27729	-0.53689		0.103147	-0.15184		0.251936	-0.175
0.276322	-0.53731		0.102134	-0.15216		0.250954	-0.17608
0.275309	-0.53817		0.101125	-0.15228		0.249922	-0.17752
0.274314	-0.5391		0.100147	-0.15248		0.248932	-0.17813
0.273321	-0.53957		0.099148	-0.15284		0.247937	-0.17946
0.272312	-0.54055		0.098141	-0.15297		0.246927	-0.18061
0.271313	-0.54118		0.097141	-0.15318		0.245947	-0.18188
0.270322	-0.54237		0.096132	-0.1535		0.244944	-0.18321
0.269327	-0.54373		0.09516	-0.1537		0.243938	-0.1846
0.268308	-0.54437		0.094141	-0.15388		0.242926	-0.18565
0.267308	-0.54491		0.093151	-0.15408		0.241942	-0.18645
0.266301	-0.54612		0.092139	-0.15421		0.240941	-0.18784
0.265302	-0.54732		0.091134	-0.15448		0.239952	-0.1889
0.264312	-0.5478		0.090156	-0.15466		0.238955	-0.19047
0.263323	-0.5489		0.089153	-0.15485		0.237944	-0.19153
0.26231	-0.55012		0.088145	-0.15504		0.236959	-0.19269
0.26133	-0.5511		0.087138	-0.15537		0.235953	-0.19413
0.260319	-0.55287		0.086148	-0.15545		0.234949	-0.19551
0.259311	-0.55457		0.085144	-0.15559		0.233954	-0.1967
0.258299	-0.55511		0.084147	-0.15579		0.232925	-0.19788
0.257302	-0.55613		0.08316	-0.15597		0.231945	-0.19911
0.256324	-0.55705		0.082148	-0.15618		0.230951	-0.20022
0.255303	-0.55841		0.081136	-0.15632		0.229965	-0.20153
0.254304	-0.55948		0.080151	-0.15656		0.22895	-0.20291
0.253301	-0.56139		0.079156	-0.15671		0.227962	-0.20415
0.252318	-0.56246		0.078143	-0.15693		0.226972	-0.20526
0.251314	-0.56364		0.077145	-0.15707		0.225971	-0.20662
0.250312	-0.56537		0.076161	-0.1572		0.224966	-0.20806
0.249305	-0.56705		0.075155	-0.15734		0.223942	-0.20939
0.248305	-0.56788		0.074162	-0.15752		0.222958	-0.21049
0.247316	-0.56945		0.07316	-0.15759		0.221955	-0.21208
0.246314	-0.57091		0.072155	-0.15777		0.220971	-0.21321
0.245307	-0.57236		0.07115	-0.15804		0.219963	-0.21466
0.244298	-0.57402		0.070156	-0.15809		0.218973	-0.21578
0.243281	-0.57536		0.069157	-0.15821		0.217946	-0.21747
0.242307	-0.57705		0.068165	-0.15839		0.216954	-0.21872
0.241318	-0.57826		0.067161	-0.15846		0.215941	-0.22003
0.240305	-0.58105		0.066149	-0.15865		0.214952	-0.22098
0.239312	-0.58242		0.065151	-0.15884		0.213961	-0.22256
0.238322	-0.58355		0.064157	-0.15891		0.212975	-0.22318
0.237322	-0.58512		0.06316	-0.15902		0.211963	-0.22487
0.236322	-0.58698		0.06216	-0.1592		0.21097	-0.22607
0.235316	-0.58826		0.061161	-0.15926		0.209963	-0.22747
0.234313	-0.58998		0.060167	-0.1593		0.208933	-0.22891
0.23333	-0.59223		0.059163	-0.15939		0.207957	-0.22988
0.232311	-0.59382		0.058176	-0.15961		0.206947	-0.23133
0.231338	-0.59533		0.057158	-0.15974		0.205961	-0.23255
0.230305	-0.59676		0.05617	-0.15985		0.204951	-0.23426
0.229326	-0.59847		0.055167	-0.1599		0.203944	-0.23522
0.22832	-0.59998		0.054159	-0.15993		0.202954	-0.23647
0.22732	-0.60242		0.053156	-0.16005		0.201953	-0.23765
0.226338	-0.60441		0.052166	-0.1601		0.200945	-0.23892
0.225325	-0.60652		0.051169	-0.16016		0.199957	-0.24017
0.224316	-0.60836		0.050168	-0.1603		0.198973	-0.2411
0.223306	-0.60962		0.049177	-0.1604		0.197975	-0.243
0.222326	-0.61092		0.048161	-0.16043		0.196971	-0.24375
0.221316	-0.61412		0.04717	-0.16047		0.195958	-0.24547
0.22032	-0.61579		0.046183	-0.1606		0.194962	-0.2466
0.219325	-0.617		0.045165	-0.16062		0.193953	-0.24766
0.218317	-0.61911		0.044171	-0.16061		0.192975	-0.24916
0.217336	-0.62093		0.043174	-0.1607		0.191962	-0.25007
0.216319	-0.62295		0.042173	-0.16075		0.190966	-0.25154
0.215323	-0.62455		0.041179	-0.16086		0.189959	-0.25258
0.214312	-0.62656		0.040174	-0.16083		0.18895	-0.25411
0.213308	-0.6287		0.039168	-0.16087		0.187967	-0.25517
0.212326	-0.63039		0.038167	-0.161		0.186959	-0.25656
0.21133	-0.6326		0.03717	-0.161		0.185962	-0.25755
0.210309	-0.63432		0.036181	-0.16096		0.184952	-0.2589
0.20933	-0.63596		0.035182	-0.16102		0.183956	-0.25983
0.208314	-0.63781		0.034182	-0.161		0.182971	-0.2614
0.207316	-0.63968		0.033176	-0.16106		0.18196	-0.26234
0.206325	-0.64176		0.032159	-0.16114		0.180964	-0.26334
0.205321	-0.64379		0.031172	-0.16106		0.179971	-0.26484
0.20431	-0.64632		0.030186	-0.16122		0.178968	-0.26628
0.203307	-0.64732		0.029173	-0.16108		0.177981	-0.26737
0.202325	-0.64929		0.028173	-0.16115		0.176969	-0.26887
0.201313	-0.65175		0.02717	-0.16118		0.175961	-0.26972
0.200325	-0.65331		0.026174	-0.16116		0.174967	-0.27083
0.199321	-0.65521		0.025205	-0.16105		0.173962	-0.27222
0.198318	-0.65702		0.024191	-0.16109		0.172972	-0.27306
0.197316	-0.65917		0.02318	-0.16124		0.171977	-0.27407
0.196316	-0.6602		0.022197	-0.16114		0.170968	-0.27587
0.195331	-0.66268		0.021194	-0.16119		0.169956	-0.27687
0.194303	-0.66429		0.020171	-0.16112		0.168962	-0.278
0.193307	-0.6659		0.019185	-0.16107		0.167978	-0.27927
0.192324	-0.66774		0.018197	-0.16102		0.166967	-0.28038
0.191321	-0.66918		0.017182	-0.16113		0.16596	-0.28157
0.19031	-0.67178		0.016195	-0.16104		0.164967	-0.28305
0.189309	-0.6734		0.015202	-0.16106		0.163985	-0.28404
0.188322	-0.67521		0.01419	-0.16109		0.162974	-0.28533
0.187341	-0.67633		0.013173	-0.16093		0.161963	-0.2864
0.186324	-0.67929		0.012191	-0.16098		0.160969	-0.28735
0.185306	-0.6806		0.011191	-0.16094		0.159967	-0.28896
0.184317	-0.68272		0.01019	-0.16094		0.158986	-0.28987
0.18331	-0.68485		0.00916	-0.16089		0.157987	-0.29124
0.182315	-0.68746		0.00819	-0.16084		0.156981	-0.29228
0.181321	-0.68852		0.00719	-0.16089		0.155966	-0.29338
0.180312	-0.69014		0.00619	-0.16077		0.154976	-0.29428
0.179309	-0.69141		0.0052	-0.16075		0.153973	-0.29584
0.178326	-0.69318		0.00418	-0.16079		0.152985	-0.29711
0.177342	-0.69524		0.00318	-0.16064		0.151987	-0.29792
0.176331	-0.69678		0.0022	-0.16067		0.150979	-0.29932
0.17532	-0.69883		0.00119	-0.16065		0.149992	-0.30005
0.174328	-0.70071		0.000204	-0.1605		0.148988	-0.30157
0.173329	-0.70268			-0.16062		0.148	-0.30286
0.172319	-0.70452			-0.16052		0.146985	-0.30393
0.171336	-0.70611			-0.16041		0.145992	-0.30511
0.170326	-0.70832			-0.16051		0.144975	-0.30639
0.169334	-0.71021			-0.16032		0.143967	-0.30759
0.168338	-0.71178			-0.16034		0.142967	-0.30833
0.167331	-0.7139			-0.1602		0.141972	-0.31
0.166324	-0.71602			-0.16019		0.140973	-0.31109
0.165324	-0.71729			-0.16018		0.139963	-0.31281
0.164318	-0.71885			-0.16015		0.13897	-0.31401
0.163325	-0.72164		-0.01079	-0.16008		0.137971	-0.31473
0.162311	-0.7239		-0.01181	-0.16007		0.136967	-0.31588
0.161322	-0.72522		-0.0128	-0.16001		0.135954	-0.3171
0.160327	-0.72699		-0.01379	-0.15995		0.134971	-0.31818
0.159325	-0.72843		-0.0148	-0.15991		0.133981	-0.31956
0.158348	-0.73018		-0.0158	-0.15979		0.132968	-0.3205
0.157333	-0.73281		-0.01679	-0.15974		0.131971	-0.32196
0.156349	-0.73425		-0.0178	-0.15976		0.130977	-0.32273
0.155328	-0.73608		-0.0188	-0.15965		0.129973	-0.32438
[truncated: 1,998 more rows]

## Sheet: Fig. S1A
Fig. S1A
OD600
	0Fe-1	0Fe-2	0Fe-3	Mean	SD	n
1h	0.03	0.04	0.03	0.0333333	0.0057735	3
2h	0.11	0.13	0.11	0.116667	0.011547	3
3h	0.23	0.27	0.23	0.243333	0.023094	3
4h	0.45	0.53	0.45	0.476667	0.046188	3
5h	0.6	0.76	0.66	0.673333	0.080829	3
6h	0.83	1	0.9	0.91	0.08544	3
7h	1.2	1.48	1.34	1.34	0.14	3
8h	1.7	2	2.1	1.93333	0.208167	3
9h	2.15	2.95	2.65	2.58333	0.404145	3
OD600
1h	0.01XFe-1	0.01XFe-2	0.01XFe-3	Mean	SD	n
2h	0.04	0.04	0.04	0.04	0	3
3h	0.1	0.12	0.12	0.113333	0.011547	3
4h	0.21	0.25	0.25	0.236667	0.023094	3
5h	0.47	0.49	0.53	0.496667	0.0305505	3
6h	0.62	0.72	0.75	0.696667	0.0680686	3
7h	0.96	1	0.92	0.96	0.04	3
8h	1.35	1.56	1.3	1.40333	0.137961	3
9h	2.1	2.22	2.18	2.16667	0.061101	3
	2.6	3	2.75	2.78333	0.202073	3
OD600
1h	0.1XFe-1	0.1XFe-2	0.1XFe-3	Mean	SD	n
2h	0.04	0.04	0.04	0.04	0	3
3h	0.12	0.11	0.11	0.113333	0.0057735	3
4h	0.23	0.21	0.22	0.22		3
5h	0.52	0.54	0.47	0.51	0.0360555	3
6h	0.74	0.8	0.76	0.766667	0.0305505	3
7h	1.05	1.1	1.03	1.06	0.0360555	3
8h	1.54	1.43	1.45	1.47333	0.0585947	3
9h	2.23	2.13	2.16	2.17333	0.051316	3
	2.75	2.5	2.95	2.73333	0.225462	3
OD600
	1XFe-1	1XFe-2	1XFe-3	Mean	SD	n
1h	0.07	0.05	0.07	0.0633333	0.011547	3
2h	0.11	0.12	0.11	0.113333	0.0057735	3
3h	0.2	0.2	0.19	0.196667	0.0057735	3
4h	0.49	0.49	0.56	0.513333	0.0404145	3
5h	0.81	0.85	0.86	0.84	0.0264575	3
6h	1.2	1.3	1.26	1.25333	0.0503322	3
7h	1.68	1.84	1.64	1.72	0.10583	3
8h	2.5	2.85	2.89	2.74667	0.214554	3
9h	3.3	3.4	3.5	3.4	0.1	3

## Sheet: Fig. S1B
Fig. S1B
OD600
	WT-1	WT-2	WT-3	Mean	SD	n
1h	0.09	0.1	0.12	0.103333	0.0152753	3
2h	0.138	0.147	0.18	0.155	0.0221133	3
3h	0.3	0.31	0.35	0.32	0.0264575	3
4h	0.644	0.71	0.78	0.711333	0.0680098	3
5h	1.03	1.07	1.12	1.07333	0.0450925	3
6h	1.4	1.44	1.52	1.45333	0.061101	3
7h	1.66	1.9	1.98	1.84667	0.166533	3
8h	1.9	2.2	2.41	2.17	0.25632	3
OD600
	menH-1	menH-2	menH-3	Mean	SD	n
1h	0.08	0.088	0.07	0.0793333	0.0090185	3
2h	0.11	0.126	0.11	0.115333	0.0092376	3
3h	0.2	0.19	0.16	0.183333	0.0208167	3
4h	0.38	0.4	0.32	0.366667	0.0416333	3
5h	0.72	0.73	0.68	0.71	0.0264575	3
6h	1.14	1.16	1.13	1.14333	0.0152753	3
7h	1.6	1.7	1.62	1.64	0.052915	3
8h	1.82	1.78	1.83	1.81	0.0264575	3
OD600
	gpsA-1	gpsA-2	gpsA-3	Mean	SD	n
1h	0.076	0.077	0.08	0.0776667	0.00208167	3
2h	0.125	0.11	0.1	0.111667	0.0125831	3
3h	0.23	0.17	0.21	0.203333	0.0305505	3
4h	0.283	0.37	0.32	0.324333	0.0436616	3
5h	0.79	0.74	0.8	0.776667	0.0321455	3
6h	1.2	1.12	1.16	1.16	0.04	3
7h	1.34	1.22	1.3	1.28667	0.061101	3
8h	1.84	1.8	1.87	1.83667	0.0351188	3
OD600
	sdhC-1	sdhC-2	sdhC-3	Mean	SD
1h	0.12	0.1025	0.1	0.1075	0.0108972	3
2h	0.2	0.18	0.22	0.2	0.02	3
3h	0.34	0.29	0.36	0.33	0.0360555	3
4h	0.5	0.53	0.6	0.543333	0.051316	3
5h	1.01667	0.98	1.08	1.02556	0.0505891	3
6h	1.31	1.25	1.37	1.31	0.06	3
7h	1.52	1.48	1.59	1.53	0.0556776	3
8h	1.87	1.81	1.91	1.86333	0.0503322	3

[truncated: 2 more sheets: Fig. S1C, Fig. S2B]
